# Supplementary material for: Lab-on-device investigation of phase transition in MoOx semiconductors
Source: Nat Commun. 2025 May 23;16:4784. doi: 10.1038/s41467-025-60050-7 (PMC12098734; doi:10.1038/s41467-025-60050-7)
Supplement: Supplementary file 3 — Source data [file 41467_2025_60050_MOESM3_ESM.xlsx]

## Sheet: fig1b
MoO2.96	Binding Energy (eV)	Exp.	Mo compound satellite	Mo6+ 3d5	Mo6+ 3d3	Mo5+ 3d5	Mo5+ 3d3	Backgnd.	Fitted curve		MoO2.96	Binding Energy (eV)	Exp.	M-O	M-O-H	Ov	Backgnd.	Fitted curve		H0.22MoO2.96	Binding Energy (eV)	Exp.	Mo5+ 3d5	Mo5+ 3d3	Mo6+ 3d5	Mo6+ 3d3	Mo compound satellite	Backgnd.	Fitted curve		H0.22MoO2.96	Binding Energy (eV)	Exp.	M-O	O(Nafion)	Ov	Mo-O-H	Backgnd.	Fitted curve
Mo3d	245.38	940.716	889.978	889.978	889.978	889.978	889.978	889.978	889.978		O1s	537.63	2284.63	2366.3	2366.3	2366.3	2366.3	2366.3		Mo3d	240.68	190.014	182.566	182.566	182.566	182.566	184.13	182.566	184.13		O1s	538.88	674.163	684.213	684.273	684.213	684.213	684.213	684.273
	245.33	870.147	883.914	883.914	883.914	883.914	883.914	883.914	883.914			537.58	2290.98	2366.27	2366.27	2366.27	2366.27	2366.27			240.63	172.746	182.554	182.554	182.554	182.554	184.356	182.554	184.356			538.83	681.736	683.733	683.806	683.733	683.733	683.733	683.806
	245.28	864.995	881.741	881.741	881.741	881.741	881.741	881.741	881.741			537.53	2390.12	2366.24	2366.24	2366.24	2366.24	2366.24			240.58	181.02	182.541	182.541	182.541	182.541	184.612	182.541	184.612			538.78	702.397	683.492	683.582	683.492	683.492	683.492	683.582
	245.23	883.53	879.846	879.846	879.846	879.846	879.846	879.846	879.846			537.48	2412.98	2366.2	2366.2	2366.2	2366.2	2366.2			240.53	180.204	182.527	182.527	182.527	182.527	184.901	182.527	184.901			538.73	719.953	683.486	683.595	683.486	683.486	683.486	683.595
	245.18	866.412	878.013	878.013	878.013	878.013	878.013	878.013	878.013			537.43	2431.5	2366.17	2366.17	2366.17	2366.17	2366.17			240.48	181.401	182.512	182.512	182.512	182.512	185.228	182.512	185.229			538.68	696.374	683.478	683.612	683.478	683.478	683.478	683.612
	245.13	886.599	876.535	876.535	876.535	876.535	876.535	876.535	876.535			537.38	2278.3	2366.13	2366.13	2366.13	2366.13	2366.13			240.43	199.204	182.496	182.496	182.496	182.496	185.596	182.496	185.596			538.63	681.389	683.472	683.635	683.472	683.472	683.472	683.635
	245.08	907.431	875.433	875.433	875.433	875.433	875.433	875.433	875.433			537.33	2339.9	2366.09	2366.09	2366.09	2366.09	2366.09			240.38	197.611	182.478	182.478	182.478	182.478	186.008	182.478	186.008			538.58	655.807	683.464	683.662	683.464	683.464	683.464	683.662
	245.03	887.156	873.925	873.925	873.925	873.925	873.925	873.925	873.925			537.28	2347.25	2366.06	2366.06	2366.06	2366.06	2366.06			240.33	181.577	182.458	182.458	182.458	182.458	186.468	182.458	186.469			538.53	676.353	683.449	683.688	683.449	683.449	683.449	683.688
	244.98	908.906	872.652	872.652	872.652	872.652	872.652	872.652	872.652			537.23	2320.85	2366.02	2366.02	2366.02	2366.02	2366.02			240.28	181.329	182.441	182.441	182.441	182.441	186.986	182.441	186.986			538.48	667.657	683.429	683.719	683.429	683.429	683.429	683.719
	244.93	905.715	870.562	870.562	870.562	870.562	870.562	870.562	870.562			537.18	2314.76	2365.97	2365.98	2365.97	2365.97	2365.98			240.23	189.437	182.426	182.426	182.426	182.426	187.565	182.426	187.565			538.43	693.963	683.411	683.76	683.411	683.411	683.411	683.76
	244.88	874.848	867.649	867.649	867.649	867.649	867.649	867.649	867.649			537.13	2392.42	2365.93	2365.93	2365.93	2365.93	2365.93			240.18	194.232	182.411	182.411	182.411	182.411	188.207	182.411	188.207			538.38	693.528	683.391	683.812	683.391	683.391	683.391	683.812
	244.83	823.582	863.568	863.568	863.568	863.568	863.568	863.568	863.568			537.08	2469.03	2365.87	2365.87	2365.87	2365.87	2365.87			240.13	199.837	182.393	182.393	182.393	182.394	188.916	182.393	188.916			538.33	670.825	683.372	683.878	683.372	683.372	683.372	683.878
	244.78	863.536	860.668	860.668	860.668	860.668	860.668	860.668	860.668			537.03	2429.51	2365.79	2365.8	2365.79	2365.79	2365.8			240.08	197.306	182.374	182.374	182.374	182.375	189.696	182.374	189.697			538.28	671.252	683.35	683.956	683.35	683.35	683.35	683.956
	244.73	865.716	857.054	857.054	857.054	857.054	857.054	857.054	857.054			536.98	2341.96	2365.71	2365.72	2365.71	2365.71	2365.72			240.03	188.804	182.351	182.351	182.351	182.352	190.55	182.351	190.551			538.23	700.17	683.326	684.051	683.326	683.326	683.326	684.051
	244.68	857.023	854.598	854.598	854.598	854.598	854.598	854.598	854.598			536.93	2412.92	2365.62	2365.64	2365.62	2365.62	2365.64			239.98	204.754	182.325	182.325	182.325	182.326	191.483	182.325	191.484			538.18	667.241	683.301	684.166	683.301	683.301	683.301	684.166
	244.63	847.813	853.51	853.51	853.51	853.51	853.51	853.51	853.51			536.88	2447.32	2365.54	2365.56	2365.54	2365.54	2365.56			239.93	211.812	182.295	182.295	182.295	182.297	192.501	182.295	192.502			538.13	705.531	683.276	684.305	683.276	683.276	683.276	684.305
	244.58	878.79	852.515	852.515	852.515	852.515	852.515	852.515	852.515			536.83	2316.84	2365.45	2365.48	2365.45	2365.45	2365.48			239.88	201.383	182.265	182.265	182.265	182.267	193.608	182.265	193.61			538.08	781.647	683.248	684.471	683.248	683.248	683.248	684.471
	244.53	835.714	849.246	849.246	849.246	849.246	849.246	849.246	849.246			536.78	2390.55	2365.34	2365.38	2365.34	2365.34	2365.38			239.83	166.841	182.232	182.232	182.232	182.235	194.808	182.232	194.81			538.03	753.821	683.217	684.666	683.217	683.217	683.217	684.667
	244.48	867.214	847.683	847.683	847.683	847.683	847.683	847.683	847.683			536.73	2444.08	2365.23	2365.28	2365.23	2365.23	2365.28			239.78	158.103	182.197	182.197	182.197	182.201	196.103	182.197	196.106			537.98	679.732	683.183	684.897	683.183	683.183	683.183	684.897
	244.43	850.474	842.632	842.632	842.632	842.632	842.632	842.632	842.632			536.68	2430.09	2365.11	2365.18	2365.11	2365.11	2365.18			239.73	192.048	182.159	182.159	182.159	182.164	197.497	182.159	197.501			537.93	704.204	683.145	685.168	683.145	683.145	683.145	685.168
	244.38	817.731	838.576	838.576	838.576	838.576	838.576	838.576	838.576			536.63	2511.8	2364.98	2365.08	2364.98	2364.98	2365.08			239.68	217.624	182.118	182.118	182.118	182.124	198.99	182.118	198.995			537.88	691.81	683.108	685.49	683.108	683.108	683.108	685.49
	244.33	819.801	835.552	835.552	835.552	835.552	835.552	835.552	835.552			536.58	2471.47	2364.85	2364.98	2364.85	2364.85	2364.98			239.63	211.998	182.074	182.074	182.074	182.081	200.584	182.074	200.591			537.83	716.182	683.069	685.866	683.069	683.069	683.069	685.866
	244.28	805.189	835.472	835.472	835.472	835.472	835.472	835.472	835.472			536.53	2419.17	2364.71	2364.88	2364.71	2364.71	2364.88			239.58	232.416	182.028	182.028	182.028	182.038	202.28	182.028	202.289			537.78	726.399	683.028	686.306	683.028	683.028	683.028	686.306
	244.23	770.434	833.225	833.225	833.225	833.225	833.225	833.225	833.225			536.48	2455.84	2364.57	2364.8	2364.57	2364.57	2364.8			239.53	225.251	181.98	181.98	181.98	181.992	204.077	181.98	204.089			537.73	703.589	682.984	686.818	682.984	682.984	682.984	686.818
	244.18	816.942	832.25	832.25	832.25	832.25	832.25	832.25	832.25			536.43	2391.66	2364.43	2364.74	2364.43	2364.43	2364.74			239.48	220.656	181.927	181.927	181.927	181.943	205.969	181.927	205.985			537.68	734.888	682.938	687.411	682.938	682.938	682.938	687.411
	244.13	833.094	828.279	828.279	828.279	828.279	828.279	828.279	828.279			536.38	2438.02	2364.28	2364.69	2364.28	2364.28	2364.69			239.43	198.218	181.869	181.869	181.869	181.888	207.953	181.869	207.973			537.63	737.53	682.885	688.092	682.885	682.885	682.885	688.092
	244.08	865.712	823.679	823.679	823.679	823.679	823.679	823.679	823.679			536.33	2538.15	2364.13	2364.67	2364.13	2364.13	2364.67			239.38	224.289	181.807	181.807	181.807	181.831	210.025	181.807	210.05			537.58	726.565	682.827	688.875	682.827	682.827	682.827	688.875
	244.03	838.779	818.46	818.46	818.46	818.46	818.46	818.46	818.46			536.28	2393.34	2363.98	2364.68	2363.98	2363.98	2364.68			239.33	233.102	181.742	181.742	181.742	181.773	212.179	181.742	212.21			537.53	714.241	682.769	689.777	682.769	682.769	682.769	689.777
	243.98	854.318	816.962	816.962	816.962	816.962	816.962	816.962	816.962			536.23	2473.72	2363.81	2364.74	2363.81	2363.81	2364.74			239.28	221.341	181.675	181.675	181.675	181.714	214.407	181.675	214.446			537.48	722.338	682.715	690.819	682.715	682.716	682.715	690.819
	243.93	802.848	814.864	814.864	814.864	814.864	814.864	814.864	814.864			536.18	2435.18	2363.63	2364.84	2363.63	2363.63	2364.84			239.23	223.072	181.604	181.604	181.604	181.653	216.696	181.604	216.746			537.43	671.769	682.664	692.012	682.664	682.664	682.664	692.012
	243.88	820.53	810.54	810.54	810.54	810.54	810.54	810.54	810.54			536.13	2410.85	2363.45	2365.03	2363.45	2363.45	2365.03			239.18	233.741	181.528	181.528	181.528	181.59	219.034	181.528	219.096			537.38	720.655	682.608	693.366	682.608	682.608	682.608	693.367
	243.83	811.349	807.735	807.735	807.735	807.735	807.735	807.735	807.735			536.08	2422.68	2363.27	2365.3	2363.27	2363.27	2365.3			239.13	213.111	181.448	181.448	181.448	181.525	221.408	181.448	221.485			537.33	728.72	682.548	694.902	682.548	682.548	682.548	694.903
	243.78	824.744	806.395	806.395	806.395	806.395	806.395	806.395	806.395			536.03	2466.75	2363.08	2365.7	2363.09	2363.08	2365.71			239.08	230.982	181.368	181.368	181.368	181.464	223.804	181.368	223.9			537.28	710.702	682.486	696.641	682.486	682.487	682.486	696.642
	243.73	813.517	804.614	804.614	804.614	804.614	804.614	804.614	804.614			535.98	2468.77	2362.9	2366.26	2362.9	2362.9	2366.26			239.03	266.847	181.287	181.287	181.287	181.407	226.205	181.287	226.325			537.23	720.951	682.425	698.605	682.425	682.427	682.425	698.606
	243.68	845.234	804.549	804.549	804.549	804.549	804.549	804.549	804.549			535.93	2399.56	2362.72	2367	2362.72	2362.72	2367			238.98	265.025	181.205	181.205	181.205	181.354	228.591	181.205	228.74			537.18	808.105	682.365	700.817	682.365	682.367	682.365	700.818
	243.63	773.63	803.972	803.972	803.972	803.972	803.972	803.972	803.972			535.88	2473.44	2362.53	2367.97	2362.53	2362.53	2367.97			238.93	253.34	181.12	181.12	181.12	181.305	230.94	181.12	231.125			537.13	746.993	682.3	703.293	682.3	682.302	682.3	703.295
	243.58	751.208	803.115	803.115	803.115	803.115	803.115	803.115	803.115			535.83	2505.39	2362.33	2369.21	2362.34	2362.33	2369.21			238.88	250.483	181.034	181.034	181.034	181.262	233.231	181.034	233.46			537.08	713.604	682.231	706.06	682.231	682.234	682.231	706.063
	243.53	769.204	801.528	801.528	801.528	801.528	801.528	801.528	801.528			535.78	2499.08	2362.13	2370.78	2362.14	2362.13	2370.79			238.83	234.25	180.944	180.944	180.944	181.225	235.44	180.944	235.721			537.03	690.554	682.163	709.147	682.163	682.166	682.163	709.15
	243.48	804.243	800.063	800.063	800.063	800.063	800.063	800.063	800.063			535.73	2472.75	2361.93	2372.77	2361.94	2361.93	2372.78			238.78	216.109	180.852	180.852	180.852	181.198	237.545	180.852	237.89			536.98	724.832	682.093	712.577	682.093	682.097	682.093	712.582
	243.43	823.161	799.306	799.306	799.306	799.306	799.306	799.306	799.306			535.68	2478.33	2361.73	2375.24	2361.74	2361.73	2375.25			238.73	226.804	180.761	180.761	180.761	181.184	239.525	180.761	239.948			536.93	759.603	682.02	716.378	682.02	682.026	682.02	716.384
	243.38	759.662	799.239	799.239	799.239	799.239	799.239	799.239	799.239			535.63	2520.11	2361.54	2378.3	2361.55	2361.54	2378.32			238.68	245.072	180.667	180.667	180.667	181.184	241.353	180.667	241.87			536.88	766.542	681.945	720.574	681.945	681.952	681.945	720.581
	243.33	758.827	799.109	799.109	799.109	799.109	799.109	799.109	799.109			535.58	2463.44	2361.34	2382.05	2361.36	2361.34	2382.07			238.63	223.171	180.569	180.569	180.569	181.199	243.008	180.569	243.638			536.83	714.865	681.86	725.186	681.86	681.869	681.86	725.196
	243.28	791.667	798.932	798.932	798.932	798.932	798.932	798.932	798.932			535.53	2463.49	2361.13	2386.6	2361.16	2361.13	2386.63			238.58	214.018	180.473	180.473	180.473	181.238	244.472	180.473	245.237			536.78	699.71	681.768	730.244	681.768	681.78	681.768	730.256
	243.23	767.797	798.699	798.699	798.699	798.699	798.699	798.699	798.699			535.48	2446.62	2360.91	2392.09	2360.95	2360.91	2392.13			238.53	251.893	180.374	180.374	180.374	181.301	245.723	180.374	246.65			536.73	715.649	681.67	735.775	681.67	681.685	681.67	735.79
	243.18	786.019	798.474	798.474	798.474	798.474	798.474	798.474	798.474			535.43	2499.46	2360.69	2398.67	2360.74	2360.69	2398.72			238.48	258.372	180.274	180.274	180.274	181.394	246.746	180.274	247.865			536.68	793.497	681.566	741.802	681.566	681.585	681.566	741.821
	243.13	813.77	798.263	798.263	798.263	798.263	798.263	798.263	798.263			535.38	2513.19	2360.45	2406.51	2360.52	2360.45	2406.58			238.43	243.915	180.176	180.176	180.176	181.525	247.528	180.176	248.877			536.63	784.689	681.457	748.35	681.457	681.482	681.457	748.374
	243.08	842.894	798.088	798.088	798.088	798.088	798.088	798.088	798.088			535.33	2486.4	2360.2	2415.79	2360.29	2360.2	2415.88			238.38	252.845	180.08	180.08	180.08	181.701	248.058	180.08	249.679			536.58	739.02	681.347	755.443	681.347	681.377	681.347	755.473
	243.03	830.271	797.775	797.775	797.775	797.775	797.775	797.775	797.775			535.28	2468.4	2359.94	2426.72	2360.06	2359.94	2426.84			238.33	234.526	179.988	179.988	179.988	181.93	248.329	179.988	250.271			536.53	746.122	681.231	763.095	681.231	681.27	681.231	763.133
	242.98	783.871	797.334	797.334	797.334	797.334	797.334	797.334	797.334			535.23	2457.59	2359.67	2439.51	2359.83	2359.67	2439.67			238.28	232.286	179.896	179.896	179.896	182.216	248.334	179.896	250.655			536.48	750.824	681.11	771.319	681.11	681.158	681.11	771.367
	242.93	810.983	796.773	796.773	796.773	796.773	796.773	796.773	796.773			535.18	2372.44	2359.38	2454.37	2359.59	2359.38	2454.58			238.23	260.34	179.804	179.804	179.804	182.568	248.07	179.804	250.835			536.43	782.653	680.978	780.119	680.978	681.038	680.978	780.179
	242.88	827.7	796.109	796.109	796.109	796.109	796.109	796.109	796.109			535.13	2463.88	2359.08	2471.54	2359.35	2359.08	2471.81			238.18	263.292	179.71	179.71	179.71	182.994	247.539	179.71	250.823			536.38	817.498	680.837	789.503	680.837	680.911	680.837	789.577
	242.83	836.895	795.468	795.468	795.468	795.468	795.468	795.468	795.468			535.08	2538.83	2358.75	2491.24	2359.11	2358.75	2491.6			238.13	220.551	179.614	179.614	179.614	183.505	246.745	179.614	250.637			536.33	845.03	680.688	799.468	680.688	680.78	680.688	799.561
	242.78	830.949	794.746	794.746	794.746	794.746	794.746	794.746	794.746			535.03	2592.13	2358.39	2513.71	2358.86	2358.39	2514.18			238.08	243.69	179.517	179.517	179.517	184.115	245.7	179.517	250.298			536.28	825.059	680.529	810.007	680.529	680.644	680.529	810.122
	242.73	812.005	793.896	793.896	793.896	793.896	793.896	793.896	793.896			534.98	2541.76	2357.99	2539.15	2358.6	2357.99	2539.76			238.03	244.514	179.418	179.419	179.418	184.836	244.413	179.418	249.831			536.23	809.228	680.358	821.099	680.358	680.5	680.358	821.241
	242.68	798.758	792.886	792.886	792.886	792.886	792.886	792.886	792.886			534.93	2583.04	2357.56	2567.77	2358.34	2357.56	2568.56			237.98	234.066	179.316	179.317	179.316	185.682	242.901	179.316	249.267			536.18	799.859	680.173	832.718	680.173	680.348	680.173	832.893
	242.63	819.999	791.615	791.615	791.615	791.615	791.615	791.615	791.615			534.88	2614.9	2357.08	2599.74	2358.1	2357.08	2600.75			237.93	231.154	179.215	179.216	179.215	186.673	241.184	179.215	248.642			536.13	837.713	679.971	844.831	679.971	680.186	679.971	845.046
	242.58	831.792	790.188	790.188	790.188	790.188	790.188	790.188	790.188			534.83	2588.98	2356.57	2635.19	2357.87	2356.57	2636.49			237.88	208.488	179.114	179.115	179.114	187.827	239.28	179.114	247.995			536.08	822.795	679.76	857.401	679.76	680.024	679.76	857.665
	242.53	802.312	788.607	788.607	788.607	788.607	788.607	788.607	788.607			534.78	2647.49	2356.02	2674.2	2357.68	2356.02	2675.86			237.83	237.954	179.011	179.012	179.011	189.162	237.211	179.011	247.364			536.03	816.581	679.536	870.371	679.536	679.859	679.536	870.695
	242.48	814.386	786.957	786.957	786.957	786.957	786.957	786.957	786.957			534.73	2699.13	2355.42	2716.77	2357.53	2355.42	2718.88			237.78	241.772	178.908	178.91	178.908	190.701	234.999	178.908	246.795			535.98	870.632	679.297	883.678	679.297	679.692	679.297	884.073
	242.43	839.228	785.252	785.252	785.252	785.252	785.252	785.252	785.252			534.68	2719.76	2354.76	2762.83	2357.43	2354.76	2765.5			237.73	233.769	178.802	178.805	178.802	192.463	232.666	178.802	246.33			535.93	874.036	679.043	897.246	679.043	679.523	679.043	897.726
	242.38	796.216	783.386	783.386	783.386	783.386	783.386	783.386	783.386			534.63	2815.36	2354.03	2812.2	2357.4	2354.03	2815.57			237.68	250.039	178.693	178.697	178.693	194.473	230.234	178.693	246.019			535.88	885.919	678.77	910.988	678.77	679.354	678.77	911.572
	242.33	782.068	781.372	781.372	781.372	781.372	781.372	781.372	781.372			534.58	2926.67	2353.23	2864.59	2357.47	2353.23	2868.83			237.63	259.431	178.582	178.588	178.583	196.758	227.728	178.582	245.909			535.83	927.162	678.481	924.813	678.481	679.188	678.481	925.521
	242.28	803.166	779.408	779.408	779.408	779.408	779.408	779.408	779.408			534.53	2969.11	2352.35	2919.63	2357.65	2352.35	2924.93			237.58	250.178	178.47	178.477	178.47	199.343	225.17	178.47	246.051			535.78	923.125	678.178	938.62	678.178	679.034	678.178	939.475
	242.23	848.789	777.568	777.568	777.568	777.568	777.568	777.568	777.568			534.48	2988.2	2351.4	2976.79	2358	2351.4	2983.39			237.53	250.792	178.352	178.362	178.352	202.254	222.579	178.352	246.49			535.73	936.798	677.864	952.297	677.864	678.895	677.864	953.329
	242.18	870.608	775.878	775.878	775.878	775.878	775.878	775.878	775.878			534.43	2957.76	2350.38	3035.43	2358.57	2350.38	3043.61			237.48	241.614	178.231	178.244	178.231	205.518	219.975	178.231	247.276			535.68	985.551	677.534	965.721	677.534	678.774	677.534	966.961
	242.13	834.129	774.264	774.264	774.264	774.264	774.264	774.264	774.264			534.38	2990.1	2349.29	3094.76	2359.39	2349.28	3104.86			237.43	260.799	178.102	178.119	178.102	209.164	217.374	178.102	248.454			535.63	948.087	677.185	978.762	677.185	678.674	677.185	980.25
	242.08	858.504	772.612	772.612	772.612	772.612	772.612	772.612	772.612			534.33	3081.18	2348.11	3153.88	2360.54	2348.11	3166.31			237.38	265.772	177.966	177.989	177.966	213.218	214.795	177.966	250.07			535.58	1002.75	676.816	991.289	676.817	678.598	676.816	993.071
	242.03	844.24	771.028	771.028	771.028	771.028	771.028	771.028	771.028			534.28	3143.13	2346.86	3211.79	2362.09	2346.86	3227.02			237.33	245.883	177.823	177.853	177.823	217.709	212.251	177.823	252.168			535.53	983.084	676.431	1003.17	676.432	678.559	676.431	1005.3
	241.98	823.635	769.515	769.515	769.515	769.515	769.515	769.515	769.515			534.23	3293.12	2345.53	3267.4	2364.11	2345.53	3285.98			237.28	275.897	177.671	177.711	177.671	222.662	209.756	177.671	254.787			535.48	1006.86	676.028	1014.28	676.028	678.562	676.028	1016.82
	241.93	827.865	767.967	767.967	767.967	767.967	767.967	767.967	767.967			534.18	3324.47	2344.13	3319.58	2366.7	2344.13	3342.15			237.23	269.663	177.513	177.565	177.513	228.106	207.324	177.513	257.968			535.43	1059.01	675.605	1024.48	675.605	678.616	675.605	1027.49
	241.88	845.465	766.478	766.478	766.478	766.478	766.478	766.478	766.478			534.13	3399.63	2342.65	3367.16	2369.94	2342.65	3394.46			237.18	282.025	177.349	177.417	177.35	234.062	204.964	177.349	261.745			535.38	1050.2	675.17	1033.65	675.17	678.739	675.17	1037.22
	241.83	765.71	765.063	765.063	765.063	765.063	765.063	765.063	765.063			534.08	3503.07	2341.11	3409.04	2373.98	2341.1	3441.92			237.13	287.198	177.178	177.265	177.178	240.549	202.683	177.178	266.143			535.33	1035.21	674.728	1041.69	674.728	678.947	674.728	1045.91
	241.78	739.673	763.703	763.702	763.702	763.702	763.702	763.702	763.703			534.03	3510.95	2339.51	3444.17	2378.93	2339.5	3483.61			237.08	294.084	176.997	177.11	176.998	247.58	200.486	176.997	271.184			535.28	1039.45	674.276	1048.49	674.277	679.251	674.276	1053.47
	241.73	723.968	762.397	762.395	762.395	762.395	762.395	762.395	762.397			533.98	3533.53	2337.88	3471.66	2384.94	2337.86	3518.75			237.03	298.742	176.806	176.951	176.807	255.165	198.378	176.806	276.883			535.23	1092.96	673.817	1053.95	673.819	679.671	673.817	1059.81
	241.68	743.343	761.095	761.093	761.093	761.093	761.093	761.093	761.095			533.93	3591.9	2336.21	3490.73	2392.16	2336.19	3546.72			236.98	338.927	176.606	176.792	176.607	263.307	196.361	176.606	283.25			535.18	1113.79	673.348	1058	673.35	680.217	673.348	1064.87
	241.63	786.705	759.863	759.859	759.859	759.859	759.859	759.859	759.863			533.88	3627.53	2334.51	3500.84	2400.73	2334.48	3567.12			236.93	332.758	176.397	176.634	176.398	272.005	194.439	176.397	290.287			535.13	1122.21	672.869	1060.58	672.871	680.91	672.869	1068.62
	241.58	756.024	758.853	758.846	758.846	758.846	758.846	758.846	758.853			533.83	3634.43	2332.78	3501.66	2410.82	2332.74	3579.79			236.88	331.185	176.177	176.479	176.18	281.245	192.611	176.177	297.983			535.08	1114.93	672.387	1061.64	672.39	681.776	672.387	1071.04
	241.53	768.352	757.967	757.956	757.956	757.956	757.956	757.956	757.967			533.78	3606.96	2331.04	3493.14	2422.58	2330.97	3584.82			236.83	324.546	175.947	176.329	175.95	291.006	190.875	175.947	306.318			535.03	1121.09	671.902	1061.19	671.907	682.838	671.902	1072.13
	241.48	790.47	757.28	757.264	757.264	757.264	757.264	757.264	757.28			533.73	3646.69	2329.28	3475.47	2436.18	2329.18	3582.57			236.78	322.006	175.706	176.188	175.71	301.256	189.231	175.706	315.266			534.98	1149.03	671.419	1059.2	671.425	684.125	671.419	1071.92
	241.43	757.626	756.758	756.733	756.733	756.733	756.733	756.733	756.758			533.68	3738.34	2327.52	3449.07	2451.78	2327.37	3573.62			236.73	322.709	175.452	176.056	175.457	311.95	187.674	175.452	324.782			534.93	1055.97	670.938	1055.72	670.946	685.662	670.938	1070.45
	241.38	776.396	756.341	756.304	756.304	756.304	756.304	756.304	756.341			533.63	3630.26	2325.76	3414.6	2469.53	2325.55	3558.79			236.68	336.578	175.185	175.94	175.191	323.036	186.201	175.185	334.814			534.88	991.39	670.454	1050.77	670.465	687.475	670.454	1067.8
	241.33	743.905	756.102	756.047	756.047	756.047	756.047	756.047	756.102			533.58	3495.28	2324.04	3372.92	2489.58	2323.73	3539.07			236.63	382.579	174.904	175.845	174.913	334.447	184.809	174.904	345.301			534.83	1039.86	669.969	1044.41	669.983	689.595	669.969	1064.05
	241.28	731.988	756.097	756.014	756.014	756.014	756.014	756.014	756.097			533.53	3441.79	2322.35	3325.01	2512.05	2321.92	3515.58			236.58	396.538	174.613	175.78	174.624	346.106	183.495	174.613	356.167			534.78	1028.2	669.489	1036.73	669.507	692.061	669.489	1059.32
	241.23	776.92	756.087	755.964	755.964	755.964	755.964	755.964	756.087			533.48	3425.29	2320.74	3271.98	2537.04	2320.12	3489.51			236.53	375.021	174.308	175.75	174.322	357.92	182.254	174.308	367.322			534.73	1097.76	669.013	1027.81	669.037	694.908	669.013	1053.73
	241.18	792.551	756.094	755.913	755.913	755.913	755.913	755.913	756.094			533.43	3378.52	2319.2	3214.96	2564.59	2318.34	3462.08			236.48	370.354	173.988	175.762	174.006	369.784	181.079	173.988	378.667			534.68	1094.52	668.54	1017.76	668.572	698.17	668.54	1047.42
	241.13	742.667	756.122	755.86	755.86	755.86	755.86	755.86	756.122			533.38	3443.78	2317.78	3155.11	2594.72	2316.56	3434.48			236.43	381.482	173.654	175.828	173.677	381.585	179.967	173.654	390.095			534.63	1023.88	668.072	1006.7	668.113	701.888	668.072	1040.56
	241.08	757.001	756.182	755.803	755.803	755.803	755.803	755.803	756.182			533.33	3296.19	2316.5	3093.54	2627.37	2314.8	3407.81			236.38	415.338	173.307	175.961	173.336	393.2	178.913	173.307	401.49			534.58	982.371	667.608	994.759	667.661	706.101	667.608	1033.31
	241.03	748.13	756.29	755.747	755.747	755.747	755.747	755.747	756.29			533.28	3314.32	2315.4	3031.32	2662.46	2313.05	3383.08			236.33	403.876	172.946	176.173	172.984	404.497	177.913	172.946	412.729			534.53	969.175	667.149	982.054	667.218	710.852	667.149	1025.83
	240.98	754.24	756.464	755.693	755.693	755.693	755.693	755.693	756.464			533.23	3399.01	2314.55	2969.4	2699.8	2311.31	3361.12			236.28	438.593	172.571	176.479	172.619	415.339	176.961	172.571	423.684			534.48	948.884	666.697	968.726	666.787	716.184	666.697	1018.3
	240.93	765.878	756.726	755.638	755.638	755.638	755.638	755.638	756.726			533.18	3390.13	2314.03	2908.62	2739.14	2309.59	3342.61			236.23	449.904	172.182	176.895	172.242	425.583	176.053	172.182	434.227			534.43	1024.48	666.252	954.906	666.366	722.138	666.252	1010.91
	240.88	737.679	757.104	755.583	755.583	755.583	755.583	755.583	757.104			533.13	3280.73	2313.92	2849.72	2780.17	2307.88	3328.05			236.18	446.408	171.776	177.438	171.852	435.087	175.182	171.776	444.229			534.38	1080.81	665.815	940.725	665.962	728.759	665.815	1003.82
	240.83	733.15	757.64	755.527	755.527	755.527	755.527	755.527	757.64			533.08	3288.11	2314.37	2793.28	2822.47	2306.19	3317.73			236.13	431.378	171.357	178.129	171.452	443.716	174.345	171.357	453.572			534.33	960.758	665.38	926.305	665.567	736.082	665.38	997.194
	240.78	749.634	758.383	755.472	755.472	755.472	755.472	755.472	758.383			533.03	3260.69	2315.53	2739.76	2865.54	2304.52	3311.79			236.08	473.738	170.926	178.994	171.045	451.342	173.543	170.926	462.146			534.28	941.586	664.95	911.768	665.188	744.148	664.95	991.204
	240.73	751.702	759.391	755.411	755.411	755.411	755.411	755.411	759.391			532.98	3300.34	2317.58	2689.49	2908.79	2302.85	3310.15			236.03	506.291	170.484	180.056	170.633	457.844	172.77	170.484	469.85			534.23	989.438	664.527	897.229	664.829	752.996	664.527	986
	240.68	749.047	760.737	755.34	755.34	755.34	755.34	755.34	760.737			532.93	3352.79	2320.76	2642.69	2951.57	2301.19	3312.64			235.98	482.907	170.031	181.34	170.216	463.113	172.024	170.031	476.599			534.18	1005.32	664.105	882.787	664.486	762.654	664.105	981.717
	240.63	788.623	762.523	755.261	755.261	755.261	755.261	755.261	762.523			532.88	3363.6	2325.38	2599.46	2993.15	2299.51	3318.96			235.93	521.118	169.565	182.87	169.795	467.057	171.298	169.565	482.325			534.13	1028.18	663.686	868.538	664.167	773.152	663.686	978.484
	240.58	764.962	764.873	755.178	755.178	755.178	755.178	755.178	764.873			532.83	3420.57	2331.81	2559.83	3032.77	2297.82	3328.77			235.88	517.079	169.085	184.672	169.369	469.604	170.588	169.085	486.979			534.08	1028.72	663.27	854.565	663.872	784.512	663.27	976.41
	240.53	737.584	767.931	755.087	755.087	755.087	755.087	755.087	767.931			532.78	3447.7	2340.5	2523.75	3069.65	2296.11	3341.68			235.83	519.883	168.593	186.775	168.944	470.707	169.894	168.593	490.541			534.03	982.205	662.853	840.941	663.606	796.747	662.853	975.588
	240.48	763.452	771.866	754.988	754.988	754.988	754.988	754.988	771.866			532.73	3427.41	2352	2491.12	3103	2294.38	3357.37			235.78	523.897	168.095	189.212	168.528	470.344	169.219	168.095	493.018			533.98	1010.4	662.434	827.726	663.372	809.862	662.434	976.092
	240.43	800.049	776.879	754.874	754.874	754.874	754.874	754.874	776.879			532.68	3362.52	2366.98	2461.78	3132.08	2292.62	3375.6			235.73	543.928	167.59	192.008	168.121	468.512	168.558	167.59	494.431			533.93	995.86	662.009	814.97	663.174	823.853	662.009	977.978
	240.38	754.817	783.206	754.745	754.745	754.745	754.745	754.745	783.206			532.63	3438.45	2386.21	2435.53	3156.2	2290.83	3396.28			235.68	512.75	167.079	195.189	167.73	465.235	167.911	167.079	494.83			533.88	1012.26	661.577	802.714	663.017	838.701	661.577	981.279
	240.33	762.037	791.114	754.599	754.599	754.599	754.599	754.599	791.114			532.58	3336.99	2410.6	2412.15	3174.73	2288.99	3419.49			235.63	484.811	166.564	198.778	167.36	460.561	167.278	166.564	494.285			533.83	896.931	661.138	790.994	662.914	854.384	661.138	986.015
	240.28	814.097	800.903	754.434	754.434	754.434	754.434	754.434	800.903			532.53	3395.85	2441.22	2391.41	3187.18	2287.1	3445.6			235.58	529.583	166.047	202.795	167.016	454.557	166.658	166.047	492.885			533.78	914.964	660.695	779.834	662.875	870.863	660.695	992.182
	240.23	869.209	812.901	754.247	754.247	754.247	754.247	754.247	812.901			532.48	3421.07	2479.27	2373.05	3193.19	2285.15	3475.22			235.53	544.979	165.528	207.252	166.705	447.313	166.05	165.528	490.736			533.73	1002.42	660.242	769.246	662.911	888.079	660.242	999.751
	240.18	871.557	827.453	754.032	754.032	754.032	754.032	754.032	827.453			532.43	3518.83	2526.15	2356.84	3192.55	2283.12	3509.31			235.48	550.195	165.008	212.156	166.434	438.933	165.453	165.008	487.952			533.68	1031.39	659.78	759.239	663.035	905.96	659.78	1008.67
	240.13	844.675	844.922	753.787	753.787	753.787	753.787	753.787	844.922			532.38	3532.58	2583.4	2342.53	3185.23	2281	3549.16			235.43	561.302	164.491	217.51	166.214	429.54	164.869	164.491	484.66			533.63	1049.3	659.308	749.814	663.264	924.419	659.308	1018.88
	240.08	826.812	865.666	753.508	753.508	753.508	753.508	753.508	865.666			532.33	3645.32	2652.72	2329.88	3171.3	2278.77	3596.38			235.38	538.622	163.976	223.301	166.052	419.264	164.297	163.976	480.986			533.58	1022.68	658.823	740.964	663.614	943.348	658.823	1030.28
	240.03	873.043	890.024	753.189	753.189	753.189	753.189	753.189	890.024			532.28	3655.55	2735.96	2318.67	3151.06	2276.4	3652.88			235.33	491.129	163.467	229.513	165.96	408.244	163.738	163.467	477.055			533.53	1014.37	658.329	732.682	664.111	962.629	658.329	1042.77
	239.98	931.076	918.286	752.826	752.826	752.826	752.826	752.826	918.286			532.23	3580.28	2835.11	2308.68	3124.93	2273.9	3720.92			235.28	493.762	162.962	236.109	165.95	396.62	163.192	162.962	472.984			533.48	1048.56	657.824	724.955	664.778	982.123	657.824	1056.21
	239.93	948.165	950.679	752.417	752.417	752.417	752.417	752.417	950.679			532.18	3844.84	2952.23	2299.72	3093.42	2271.24	3802.9			235.23	510.816	162.461	243.043	166.031	384.532	162.655	162.461	468.877			533.43	1077.86	657.308	717.763	665.641	1001.67	657.308	1070.46
	239.88	989.348	987.31	751.953	751.953	751.953	751.953	751.953	987.31			532.13	3939.32	3089.42	2291.61	3057.19	2268.39	3901.44			235.18	491.655	161.963	250.253	166.216	372.118	162.126	161.963	464.823			533.38	1116.82	656.778	711.084	666.728	1021.1	656.777	1085.36
	239.83	972.843	1028.15	751.431	751.431	751.431	751.431	751.431	1028.15			532.08	4013.03	3248.72	2284.18	3016.93	2265.33	4019.16			235.13	471.695	161.469	257.666	166.522	359.511	161.605	161.469	460.897			533.33	1152.55	656.23	704.891	668.069	1040.23	656.23	1100.73
	239.78	1023.16	1073	750.846	750.846	750.846	750.846	750.846	1073			532.03	4158.49	3432.09	2277.27	2973.38	2262.05	4158.65			235.08	442.753	160.978	265.191	166.965	346.836	161.092	160.978	457.15			533.28	1115.66	655.669	699.164	669.705	1058.86	655.668	1116.4
	239.73	1104.1	1121.43	750.198	750.198	750.198	750.198	750.198	1121.43			531.98	4229.66	3641.22	2270.74	2927.3	2258.5	4322.27			235.03	482.272	160.488	272.726	167.561	334.207	160.583	160.487	453.615			533.23	1090.53	655.09	693.872	671.671	1076.79	655.089	1132.16
	239.68	1135.8	1172.79	749.486	749.486	749.486	749.486	749.486	1172.79			531.93	4468.19	3877.47	2264.46	2879.43	2254.66	4512.04			234.98	459.283	160.001	280.16	168.336	321.732	160.08	160.001	450.305			533.18	1148.44	654.492	688.987	674.008	1093.81	654.49	1147.83
	239.63	1198.29	1226.14	748.715	748.715	748.715	748.715	748.715	1226.14			531.88	4881.92	4141.69	2258.32	2830.49	2250.52	4729.47			234.93	436.78	159.52	287.37	169.312	309.505	159.585	159.519	447.214			533.13	1206.83	653.879	684.487	676.766	1109.72	653.876	1163.23
	239.58	1288.92	1280.32	747.894	747.894	747.894	747.894	747.894	1280.32			531.83	5121.24	4434.07	2252.23	2781.11	2246.04	4975.34			234.88	431.638	159.045	294.226	170.518	297.609	159.099	159.045	444.32			533.08	1188.97	653.252	680.346	679.993	1124.31	653.247	1178.16
	239.53	1343.07	1333.87	747.018	747.018	747.018	747.018	747.018	1333.87			531.78	5263.85	4753.99	2246.08	2731.9	2241.2	5249.58			234.83	439.893	158.576	300.596	171.981	286.112	158.621	158.576	441.584			533.03	1189.82	652.609	676.533	683.738	1137.39	652.602	1192.47
	239.48	1324.17	1385.17	746.088	746.088	746.088	746.088	746.088	1385.17			531.73	5688.44	5099.84	2239.83	2683.38	2235.99	5551.07			234.78	460.457	158.111	306.344	173.728	275.068	158.148	158.11	438.957			532.98	1160.67	651.949	673.023	688.05	1148.77	651.938	1205.98
	239.43	1468.65	1432.46	745.114	745.114	745.114	745.114	745.114	1432.46			531.68	5854.92	5468.9	2233.42	2635.98	2230.41	5877.47			234.73	476.518	157.647	311.339	175.789	264.517	157.676	157.645	436.386			532.93	1248.73	651.274	669.792	692.983	1158.29	651.259	1218.57
	239.38	1552.47	1473.96	744.104	744.104	744.104	744.104	744.104	1473.96			531.63	6182.84	5857.15	2226.77	2590.05	2224.43	6225.1			234.68	472.767	157.184	315.466	178.2	254.496	157.208	157.183	433.824			532.88	1272.38	650.586	666.817	698.59	1165.81	650.564	1230.11
	239.33	1573.05	1507.96	743.063	743.063	743.063	743.063	743.063	1507.96			531.58	6542.11	6259.27	2219.85	2545.85	2218.04	6588.89			234.63	469.973	156.727	318.626	181.002	245.028	156.746	156.725	431.23			532.83	1236.73	649.888	664.077	704.922	1171.21	649.857	1240.53
	239.28	1571.08	1532.98	741.997	741.997	741.997	741.997	741.997	1532.98			531.53	6929.11	6668.61	2212.65	2503.61	2211.25	6962.37			234.58	456.263	156.274	320.735	184.233	236.127	156.288	156.271	428.572			532.78	1188.43	649.183	661.552	712.03	1174.4	649.139	1249.75
	239.23	1640.15	1547.85	740.907	740.907	740.907	740.907	740.907	1547.85			531.48	7251.53	7077.24	2205.14	2463.45	2204.06	7337.7			234.53	465.023	155.823	321.729	187.931	227.794	155.832	155.818	425.835			532.73	1230.16	648.479	659.226	719.961	1175.34	648.416	1257.76
	239.18	1615.51	1551.85	739.809	739.809	739.809	739.809	739.809	1551.85			531.43	7552.32	7476.12	2197.31	2425.46	2196.49	7705.92			234.48	471.505	155.37	321.573	192.135	220.024	155.376	155.364	423.021			532.68	1253.58	647.773	657.078	728.749	1173.99	647.685	1264.54
	239.13	1516.34	1544.76	738.708	738.709	738.708	738.708	738.708	1544.76			531.38	8106.85	7855.41	2189.18	2389.67	2188.56	8057.15			234.43	443.512	154.922	320.264	196.896	212.815	154.924	154.915	420.163			532.63	1261.02	647.065	655.087	738.416	1170.36	646.943	1270.1
	239.08	1542.5	1526.85	737.612	737.612	737.612	737.612	737.612	1526.85			531.33	8394.48	8204.79	2180.77	2356.08	2180.29	8381.05			234.38	466.809	154.475	317.819	202.252	206.147	154.472	154.465	417.307			532.58	1324.06	646.361	653.236	748.984	1164.5	646.193	1274.51
	239.03	1521.76	1498.91	736.526	736.527	736.526	736.526	736.526	1498.91			531.28	8526.33	8513.96	2172.1	2324.66	2171.75	8667.23			234.33	481.897	154.03	314.287	208.25	200.003	154.022	154.016	414.528			532.53	1320	645.665	651.513	760.456	1156.49	645.435	1277.82
	238.98	1421.08	1462.14	735.458	735.46	735.458	735.458	735.458	1462.14			531.23	8763.09	8773.17	2163.23	2295.35	2162.97	8905.82			234.28	474.373	153.588	309.738	214.933	194.361	153.574	153.569	411.917			532.48	1265.07	644.984	649.904	772.823	1146.42	644.67	1280.12
	238.93	1388.09	1418.06	734.42	734.423	734.42	734.42	734.42	1418.07			531.18	9012.11	8973.72	2154.19	2268.07	2153.99	9088			234.23	451.286	153.146	304.264	222.339	189.194	153.125	153.121	409.583			532.43	1293.68	644.324	648.395	786.055	1134.43	643.899	1281.5
	238.88	1330.73	1368.41	733.413	733.417	733.413	733.413	733.413	1368.41			531.13	9305.12	9108.58	2145.03	2242.74	2144.88	9206.59			234.18	436.774	152.708	297.977	230.51	184.478	152.678	152.675	407.65			532.38	1276.9	643.693	646.974	800.103	1120.67	643.12	1282.08
	238.83	1297.68	1314.97	732.451	732.457	732.451	732.451	732.451	1314.98			531.08	9312.29	9172.75	2135.79	2219.24	2135.68	9256.43			234.13	422.603	152.276	291	239.483	180.187	152.235	152.233	406.251			532.33	1287.76	643.105	645.634	814.899	1105.33	642.338	1281.96
	238.78	1254.25	1259.53	731.538	731.548	731.538	731.538	731.538	1259.54			531.03	9409.64	9163.7	2126.53	2197.49	2126.44	9234.83			234.08	451.184	151.848	283.464	249.286	176.29	151.793	151.791	405.516			532.28	1215.05	642.576	644.366	830.351	1088.6	641.553	1281.23
	238.73	1109.94	1203.69	730.677	730.692	730.677	730.677	730.677	1203.7			530.98	9319.59	9081.49	2117.3	2177.37	2117.24	9141.67			234.03	449.828	151.426	275.502	259.942	172.758	151.354	151.352	405.574			532.23	1237.67	642.12	643.16	846.336	1070.67	640.765	1279.99
	238.68	1108.14	1148.88	729.867	729.892	729.867	729.867	729.867	1148.9			530.93	9027.61	8928.74	2108.17	2158.79	2108.12	8979.45			233.98	413.487	151.012	267.247	271.468	169.565	150.917	150.915	406.547			532.18	1266.41	641.757	642.007	862.71	1051.74	639.972	1278.3
	238.63	1063.31	1096.27	729.115	729.155	729.115	729.115	729.115	1096.31			530.88	8861.35	8710.53	2099.16	2141.63	2099.13	8753.07			233.93	453.078	150.605	258.826	283.868	166.681	150.481	150.48	408.54			532.13	1275.86	641.515	640.903	879.307	1032.04	639.179	1276.23
	238.58	1035.88	1046.76	728.419	728.482	728.419	728.419	728.419	1046.83			530.83	8616.91	8434.01	2090.35	2125.83	2090.32	8469.55			233.88	406.375	150.208	250.357	297.137	164.08	150.048	150.047	411.643			532.08	1327.96	641.427	639.843	895.932	1011.77	638.385	1273.82
	238.53	1023.61	1001	727.773	727.872	727.773	727.773	727.773	1001.1			530.78	8179.8	8107.97	2081.79	2111.31	2081.78	8137.53			233.83	402.583	149.82	241.947	311.255	161.732	149.613	149.612	415.919			532.03	1272.45	641.531	638.824	912.374	991.126	637.594	1271.07
	238.48	932.163	959.383	727.18	727.333	727.18	727.18	727.18	959.536			530.73	7783.71	7742.26	2073.54	2097.99	2073.53	7766.73			233.78	444.158	149.444	233.693	326.191	159.616	149.179	149.178	421.411			531.98	1305.08	641.88	637.848	928.407	970.305	636.812	1268
	238.43	897.751	922.094	726.638	726.873	726.638	726.638	726.638	922.329			530.68	7371.36	7347.23	2065.61	2085.78	2065.6	7367.42			233.73	429.331	149.082	225.674	341.896	157.707	148.743	148.743	428.131			531.93	1256.65	642.523	636.908	943.781	949.481	636.038	1264.58
	238.38	860.122	889.139	726.141	726.499	726.141	726.141	726.141	889.497			530.63	6946.88	6933.28	2058.04	2074.6	2058.03	6949.85			233.68	417.26	148.733	217.954	358.3	155.979	148.303	148.302	436.06			531.88	1304.73	643.519	635.996	958.24	928.815	635.267	1260.77
	238.33	878.173	860.389	725.689	726.229	725.689	725.689	725.689	860.929			530.58	6405.34	6510.31	2050.87	2064.41	2050.86	6523.87			233.63	441.616	148.402	210.588	375.321	154.412	147.857	147.857	445.153			531.83	1285.85	644.941	635.113	971.532	908.455	634.503	1256.53
	238.28	883.805	835.604	725.272	726.081	725.272	725.272	725.272	836.413			530.53	5945.44	6087.43	2044.13	2055.17	2044.13	6098.47			233.58	434.246	148.093	203.613	392.856	152.987	147.405	147.405	455.334			531.78	1281.95	646.87	634.252	983.405	888.529	633.743	1251.83
	238.23	873.43	814.479	724.892	726.093	724.892	724.892	724.892	815.681			530.48	5624.41	5672.58	2037.85	2046.8	2037.85	5681.53			233.53	415.849	147.808	197.056	410.781	151.685	146.945	146.945	466.495			531.73	1262.14	649.4	633.412	993.628	869.149	632.988	1246.62
	238.18	863.567	796.66	724.535	726.304	724.535	724.535	724.535	798.429			530.43	5403.14	5272.45	2032.04	2039.26	2032.04	5279.68			233.48	430.585	147.556	190.933	428.957	150.491	146.477	146.477	478.506			531.68	1219.62	652.632	632.585	1001.98	850.406	632.233	1240.91
	238.13	865.385	781.769	724.19	726.773	724.19	724.19	724.19	784.353			530.38	4688.22	4892.36	2026.69	2032.51	2026.69	4898.18			233.43	438.793	147.345	185.251	447.225	149.391	146.001	146.001	491.209			531.63	1245.74	656.685	631.772	1008.29	832.382	631.48	1234.69
	238.08	840.769	769.443	723.855	727.598	723.855	723.855	723.855	773.185			530.33	4451.38	4536.3	2021.81	2026.46	2021.81	4540.95			233.38	457.164	147.182	180.005	465.408	148.369	145.515	145.515	504.42			531.58	1205	661.686	630.969	1012.41	815.136	630.728	1228.02
	238.03	838.875	759.327	723.528	728.904	723.528	723.528	723.528	764.702			530.28	4121.06	4206.97	2017.38	2021.09	2017.38	4210.69			233.33	444.878	147.076	175.184	483.314	147.414	145.017	145.017	517.937			531.53	1141.4	667.772	630.176	1014.24	798.715	629.977	1220.98
	237.98	832.792	751.09	723.206	730.863	723.206	723.206	723.206	758.747			530.23	3890.73	3905.98	2013.39	2016.34	2013.39	3908.93			233.28	492.558	147.036	170.768	500.734	146.509	144.502	144.502	531.542			531.48	1181.5	675.097	629.397	1013.74	783.157	629.234	1213.69
	237.93	816.678	744.428	722.883	733.7	722.883	722.883	722.883	755.245			530.18	3705.19	3633.91	2009.82	2012.16	2009.82	3636.25			233.23	537.315	147.075	166.736	517.457	145.645	143.969	143.969	545.006			531.43	1191.64	683.809	628.631	1010.88	768.481	628.496	1206.32
	237.88	798.243	739.063	722.548	737.702	722.548	722.548	722.548	754.217			530.13	3397.96	3390.52	2006.66	2008.5	2006.66	3392.36			233.18	515.906	147.213	163.068	533.268	144.817	143.421	143.421	558.103			531.38	1161.76	694.059	627.874	1005.73	754.693	627.764	1199.06
	237.83	841.276	734.756	722.197	743.252	722.197	722.197	722.197	755.811			530.08	3133.4	3174.91	2003.87	2005.31	2003.87	3176.35			233.13	512.092	147.468	159.738	547.952	144.018	142.858	142.858	570.602			531.33	1191.13	705.991	627.125	998.367	741.788	627.035	1192.17
	237.78	820.822	731.297	721.822	750.833	721.822	721.822	721.822	760.308			530.03	2984.65	2985.67	2001.41	2002.54	2001.41	2986.8			233.08	542.167	147.861	156.718	561.293	143.238	142.278	142.278	582.276			531.28	1196.6	719.747	626.388	988.931	729.759	626.314	1185.88
	237.73	930.049	728.503	721.411	761.052	721.411	721.411	721.411	768.144			529.98	2825.83	2821.04	1999.26	2000.13	1999.26	2821.91			233.03	545.903	148.415	153.983	573.092	142.475	141.682	141.682	592.919			531.23	1201.87	735.441	625.659	977.596	718.584	625.599	1180.48
	237.68	955.141	726.22	720.953	774.67	720.953	720.953	720.953	779.937			529.93	2748.17	2679.02	1997.37	1998.05	1997.37	2679.7			232.98	549.456	149.161	151.507	583.165	141.726	141.073	141.073	602.34			531.18	1186.97	753.161	624.936	964.564	708.234	624.887	1176.23
	237.63	949.362	724.318	720.437	792.621	720.437	720.437	720.437	796.503			529.88	2639.91	2557.51	1995.74	1996.26	1995.74	2558.03			232.93	550.956	150.126	149.265	591.347	140.988	140.452	140.452	610.371			531.13	1228.09	772.958	624.218	950.065	698.678	624.178	1173.38
	237.58	959.27	722.691	719.853	816.044	719.853	719.854	719.853	818.882			529.83	2498.61	2454.37	1994.34	1994.74	1994.34	2454.77			232.88	613.099	151.342	147.23	597.496	140.255	139.816	139.816	616.875			531.08	1249.51	794.831	623.502	934.341	689.879	623.47	1172.14
	237.53	969.775	721.255	719.196	846.302	719.196	719.197	719.196	848.361			529.78	2464.83	2367.48	1993.13	1993.44	1993.13	2367.78			232.83	633.554	152.841	145.378	601.505	139.526	139.167	139.167	621.749			531.03	1188.59	818.722	622.786	917.646	681.796	622.76	1172.67
	237.48	1018.52	719.923	718.442	884.981	718.442	718.443	718.442	886.464			529.73	2232.65	2294.81	1992.08	1992.32	1992.08	2295.05			232.78	649.392	154.662	143.688	603.297	138.799	138.507	138.507	624.927			530.98	1148.46	844.498	622.067	900.23	674.385	622.046	1175.04
	237.43	1079.1	718.625	717.566	933.922	717.566	717.568	717.566	934.982			529.68	2232.89	2234.49	1991.18	1991.36	1991.18	2234.67			232.73	642.101	156.844	142.143	602.836	138.075	137.837	137.837	626.385			530.93	1217.31	871.947	621.343	882.342	667.605	621.327	1179.26
	237.38	1096.13	717.298	716.549	995.218	716.549	716.552	716.549	995.971			529.63	2218.98	2184.76	1990.41	1990.55	1990.41	2184.89			232.68	627.426	159.429	140.725	600.12	137.355	137.163	137.163	626.142			530.88	1170.91	900.768	620.616	864.218	661.414	620.602	1185.21
	237.33	1166.73	715.901	715.374	1071.2	715.374	715.379	715.374	1071.73			529.58	2224.19	2144.05	1989.76	1989.86	1989.76	2144.15			232.63	658.191	162.459	139.421	595.188	136.64	136.485	136.485	624.253			530.83	1159.89	930.57	619.884	846.077	655.769	619.873	1192.68
	237.28	1342.07	714.374	714.006	1164.39	714.006	714.014	714.006	1164.77			529.53	2221.29	2110.95	1989.2	1989.27	1989.2	2111.03			232.58	650.252	165.971	138.214	588.107	135.929	135.804	135.804	620.809			530.78	1181.09	960.862	619.149	828.118	650.63	619.14	1201.34
	237.23	1489.96	712.678	712.423	1277.44	712.423	712.436	712.423	1277.71			529.48	2133.56	2084.21	1988.71	1988.77	1988.71	2084.27			232.53	595.929	170.006	137.094	578.985	135.224	135.123	135.123	615.939			530.73	1201.34	991.071	618.411	810.518	645.957	618.404	1210.74
	237.18	1615.07	710.775	710.6	1413.06	710.6	710.619	710.6	1413.26			529.43	2187.9	2062.75	1988.29	1988.34	1988.29	2062.79			232.48	592.797	174.602	136.049	567.959	134.525	134.445	134.445	609.802			530.68	1206.49	1020.54	617.672	793.426	641.712	617.667	1220.35
	237.13	1742.39	708.631	708.512	1573.86	708.512	708.541	708.512	1574.01			529.38	2141.69	2045.63	1987.93	1987.96	1987.93	2045.66			232.43	613.391	179.789	135.071	555.192	133.834	133.769	133.769	602.578			530.63	1197.26	1048.57	616.934	776.971	637.861	616.93	1229.55
	237.08	1810.46	706.215	706.134	1762.18	706.134	706.177	706.134	1762.31			529.33	2119.76	2032.06	1987.62	1987.64	1987.62	2032.09			232.38	613.818	185.595	134.15	540.867	133.15	133.099	133.099	594.466			530.58	1250.27	1074.41	616.193	761.247	634.363	616.189	1237.65
	237.03	2108.44	703.496	703.442	1979.91	703.442	703.506	703.442	1980.03			529.28	2088.87	2021.37	1987.34	1987.36	1987.34	2021.39			232.33	609.574	192.039	133.279	525.184	132.474	132.433	132.433	585.676			530.53	1268.86	1097.33	615.454	746.336	631.192	615.452	1243.96
	236.98	2398.44	700.453	700.417	2228.19	700.417	700.512	700.417	2228.32			529.23	2107.29	2013	1987.09	1987.11	1987.09	2013.01			232.28	554.557	199.132	132.455	508.358	131.81	131.777	131.777	576.422			530.48	1212.82	1116.63	614.727	732.301	628.322	614.724	1247.81
	236.93	2681.62	697.048	697.024	2507.16	697.024	697.164	697.024	2507.33			529.18	2122.3	2006.49	1986.89	1986.9	1986.89	2006.5			232.23	559.022	206.874	131.673	490.606	131.158	131.132	131.132	566.914			530.43	1258.31	1131.69	614.007	719.169	625.722	614.005	1248.57
	236.88	2855.95	693.26	693.244	2815.68	693.244	693.449	693.244	2815.9			529.13	2088.84	2001.44	1986.7	1986.7	1986.7	2001.45			232.18	562.488	215.249	130.929	472.146	130.519	130.499	130.499	557.347			530.38	1251.84	1141.98	613.291	706.953	623.361	613.29	1245.72
	236.83	3299.32	689.076	689.066	3151	689.066	689.362	689.066	3151.31			529.08	2029.06	1997.55	1986.53	1986.53	1986.53	1997.55			232.13	551.385	224.228	130.217	453.191	129.892	129.876	129.876	547.899			530.33	1219.25	1147.15	612.583	695.656	621.217	612.582	1238.86
	236.78	3622.49	684.481	684.474	3508.56	684.474	684.899	684.474	3508.99			529.03	2128.14	1994.56	1986.36	1986.37	1986.36	1994.56			232.08	497.348	233.761	129.534	433.945	129.277	129.265	129.265	538.722			530.28	1220.93	1146.99	611.887	685.265	619.272	611.887	1227.76
	236.73	3950.5	679.474	679.469	3881.81	679.469	680.073	679.469	3882.41			528.98	2073.51	1992.27	1986.22	1986.22	1986.22	1992.27			232.03	496.981	243.785	128.88	414.604	128.678	128.669	128.669	529.942			530.23	1214.85	1141.49	611.204	675.758	617.504	611.203	1212.35
	236.68	4350.91	674.065	674.062	4262.14	674.062	674.914	674.062	4263			528.93	2011.41	1990.54	1986.09	1986.09	1986.09	1990.54			231.98	487.864	254.213	128.251	395.346	128.093	128.085	128.085	521.647			530.18	1178.72	1130.82	610.534	667.1	615.896	610.534	1192.74
	236.63	4717.75	668.274	668.273	4639.08	668.273	669.465	668.273	4640.28			528.88	2132.22	1989.22	1985.98	1985.98	1985.98	1989.22			231.93	469.125	264.937	127.642	376.33	127.519	127.513	127.513	513.888			530.13	1227.93	1115.3	609.882	659.254	614.433	609.881	1169.23
	236.58	5023.2	662.139	662.138	5000.58	662.138	663.793	662.138	5002.23			528.83	2095.28	1988.22	1985.87	1985.87	1985.87	1988.23			231.88	462.657	275.828	127.052	357.699	126.956	126.952	126.952	506.68			530.08	1167.77	1095.44	609.247	652.174	613.101	609.247	1142.23
	236.53	5264.02	655.692	655.692	5333.54	655.692	657.97	655.692	5335.82			528.78	2036.94	1987.47	1985.77	1985.77	1985.77	1987.47			231.83	470.192	286.743	126.479	339.578	126.405	126.402	126.402	500.001			530.03	1055.18	1071.84	608.631	645.813	611.887	608.631	1112.28
	236.48	5730.98	648.962	648.962	5624.65	648.962	652.073	648.962	5627.76			528.73	1957.57	1986.9	1985.68	1985.68	1985.68	1986.9			231.78	466.23	297.521	125.925	322.075	125.868	125.865	125.865	493.793			529.98	1047.03	1045.2	608.042	640.125	610.785	608.042	1080.03
	236.43	6020.56	642	642	5861.22	642	646.212	642	5865.43			528.68	1964.76	1986.46	1985.59	1985.59	1985.59	1986.46			231.73	475.726	307.984	125.387	305.276	125.343	125.341	125.341	487.967			529.93	1065.38	1016.25	607.485	635.064	609.79	607.484	1046.14
	236.38	6221.44	634.86	634.86	6032.26	634.86	640.516	634.86	6037.92			528.63	2006.35	1986.12	1985.51	1985.51	1985.51	1986.12			231.68	468.257	317.946	124.863	289.247	124.83	124.829	124.829	482.401			529.88	1067.14	985.748	606.959	630.58	608.892	606.959	1011.3
	236.33	6439.28	627.597	627.597	6129.35	627.597	635.129	627.597	6136.89			528.58	2060.54	1985.87	1985.43	1985.43	1985.43	1985.87			231.63	463.655	327.213	124.353	274.039	124.328	124.326	124.326	476.953			529.83	961.207	954.402	606.465	626.621	608.082	606.465	976.176
	236.28	6490.49	620.252	620.252	6147.43	620.251	630.198	620.251	6157.38			528.53	2032.07	1985.66	1985.36	1985.36	1985.36	1985.66			231.58	437.302	335.598	123.855	259.686	123.836	123.835	123.835	471.469			529.78	941.05	922.882	606.003	623.14	607.352	606.003	941.368
	236.23	6519.17	612.885	612.885	6085.3	612.885	625.909	612.885	6098.33			528.48	1931.18	1985.5	1985.29	1985.29	1985.29	1985.5			231.53	448.982	342.916	123.368	246.208	123.354	123.353	123.353	465.786			529.73	925.101	891.779	605.571	620.088	606.694	605.571	907.419
	236.18	6386.24	605.552	605.552	5945.72	605.552	622.462	605.552	5962.63			528.43	1966.6	1985.37	1985.22	1985.22	1985.22	1985.37			231.48	430.307	348.998	122.89	233.61	122.879	122.879	122.879	459.742			529.68	905.99	861.601	605.17	617.424	606.103	605.17	874.786
	236.13	6036.34	598.292	598.292	5735.14	598.292	620.063	598.292	5756.91			528.38	2072.76	1985.27	1985.17	1985.17	1985.17	1985.27			231.43	433.726	353.702	122.424	221.892	122.416	122.415	122.415	453.188			529.63	892.958	832.764	604.804	615.11	605.576	604.804	843.842
	236.08	5699.68	591.158	591.158	5463.13	591.158	618.945	591.158	5490.92			528.33	2030.64	1985.2	1985.13	1985.13	1985.13	1985.2			231.38	436.214	356.91	121.968	211.039	121.962	121.962	121.962	445.994			529.58	856.53	805.584	604.47	613.106	605.107	604.469	814.858
	236.03	5402.17	584.201	584.201	5141.54	584.201	619.36	584.201	5176.7			528.28	2015.75	1985.13	1985.09	1985.09	1985.09	1985.13			231.33	419.128	358.534	121.524	201.03	121.519	121.519	121.519	438.05			529.53	796.305	780.291	604.168	611.38	604.694	604.168	788.029
	235.98	5019.3	577.46	577.461	4783.47	577.46	621.555	577.46	4827.56			528.23	2024.57	1985.09	1985.06	1985.06	1985.06	1985.09			231.28	416.413	358.53	121.093	191.839	121.09	121.09	121.09	429.283			529.48	722.841	757.029	603.898	609.9	604.331	603.898	763.463
	235.93	4599.36	570.968	570.969	4402.32	570.968	625.776	570.968	4457.12			528.18	2074.25	1985.05	1985.03	1985.03	1985.03	1985.05			231.23	389.579	356.887	120.676	183.43	120.674	120.674	120.674	419.647			529.43	666.82	735.865	603.656	608.632	604.011	603.656	741.195
	235.88	4157.68	564.773	564.776	4010.95	564.773	632.279	564.773	4078.46			528.13	2013.26	1985.01	1985	1985	1985	1985.01			231.18	400.296	353.632	120.27	175.765	120.269	120.269	120.269	409.131			529.38	700.411	716.804	603.439	607.551	603.729	603.439	721.205
	235.83	3791.19	558.909	558.913	3620.97	558.909	641.284	558.909	3703.35			528.08	2046.85	1984.97	1984.96	1984.96	1984.96	1984.97			231.13	398.215	348.835	119.878	168.804	119.877	119.877	119.877	397.764			529.33	714.832	699.801	603.245	606.63	603.481	603.245	703.423
	235.78	3430.49	553.4	553.405	3242.24	553.4	652.964	553.4	3341.81			528.03	2036.27	1984.93	1984.92	1984.92	1984.92	1984.93			231.08	409.354	342.599	119.502	162.507	119.501	119.501	119.501	385.607			529.28	688.488	684.777	603.075	605.853	603.268	603.075	687.747
	235.73	3058.46	548.264	548.274	2882.61	548.264	667.438	548.264	3001.8			527.98	1946.6	1984.89	1984.89	1984.89	1984.89	1984.89			231.03	380.871	335.058	119.14	156.829	119.14	119.14	119.14	372.748			529.23	693.838	671.614	602.925	605.196	603.082	602.925	674.041
	235.68	2833.79	543.515	543.531	2547.93	543.515	684.735	543.515	2689.16			527.93	1932.61	1984.86	1984.86	1984.86	1984.86	1984.86			230.98	340.509	326.366	118.794	151.726	118.793	118.793	118.793	359.3			529.18	621.631	660.179	602.797	604.647	602.924	602.797	662.156
	235.63	2573.26	539.159	539.184	2242.04	539.159	704.78	539.159	2407.69			527.88	1960.41	1984.82	1984.82	1984.82	1984.82	1984.82			230.93	332.443	316.703	118.463	147.155	118.463	118.463	118.463	345.395			529.13	640.295	650.324	602.686	604.188	602.788	602.686	651.929
	235.58	2250.05	535.191	535.231	1967.05	535.191	727.366	535.191	2159.27			527.83	2014.96	1984.79	1984.78	1984.78	1984.78	1984.79			230.88	310.019	306.252	118.148	143.072	118.148	118.148	118.148	331.177			529.08	656.388	641.899	602.593	603.808	602.675	602.593	643.196
	235.53	2058.17	531.586	531.649	1723.56	531.586	752.123	531.586	1944.17			527.78	1991.87	1984.76	1984.76	1984.76	1984.76	1984.76			230.83	262.075	295.206	117.85	139.438	117.85	117.85	117.85	316.796			529.03	626.103	634.749	602.515	603.495	602.581	602.515	635.795
	235.48	1882.45	528.319	528.419	1510.97	528.319	778.526	528.319	1761.28			527.73	1994.49	1984.74	1984.74	1984.74	1984.74	1984.74			230.78	281.187	283.755	117.567	136.213	117.567	117.567	117.567	302.402			528.98	584.484	628.724	602.449	603.236	602.502	602.449	629.564
	235.43	1693.71	525.376	525.531	1327.8	525.376	805.899	525.376	1608.47			527.68	1999.32	1984.71	1984.71	1984.71	1984.71	1984.71			230.73	299.344	272.08	117.301	133.359	117.3	117.3	117.3	288.139			528.93	614.156	623.683	602.392	603.023	602.435	602.392	624.356
	235.38	1575.64	522.729	522.969	1171.9	522.729	833.408	522.729	1482.82			527.63	2004.45	1984.7	1984.7	1984.7	1984.7	1984.7			230.68	280.547	260.349	117.049	130.84	117.049	117.048	117.048	274.14			528.88	686.757	619.495	602.345	602.848	602.379	602.345	620.031
	235.33	1467.6	520.355	520.722	1040.77	520.355	860.091	520.355	1380.88			527.58	2069.28	1984.68	1984.68	1984.68	1984.68	1984.68			230.63	238.774	248.718	116.811	128.621	116.811	116.811	116.811	260.528			528.83	639.485	616.036	602.303	602.703	602.33	602.303	616.463
	235.28	1423.18	518.22	518.777	931.693	518.22	884.896	518.22	1298.93			527.53	2017.79	1984.67	1984.67	1984.67	1984.67	1984.67			230.58	248.526	237.326	116.591	126.676	116.591	116.591	116.591	247.411			528.78	620.796	613.199	602.267	602.583	602.288	602.267	613.538
	235.23	1333.01	516.298	517.135	841.909	516.298	906.751	516.298	1233.2			527.48	1978.03	1984.67	1984.67	1984.67	1984.67	1984.67			230.53	222.095	226.29	116.388	124.976	116.388	116.388	116.388	234.878			528.73	577.318	610.889	602.237	602.487	602.254	602.237	611.156
	235.18	1276.09	514.563	515.813	768.754	514.563	924.628	514.563	1180.07			527.43	1992.37	1990.28	1990.28	1990.28	1990.28	1990.28			230.48	211.489	215.706	116.203	123.496	116.203	116.203	116.203	222.998			528.68	626.466	609.021	602.212	602.409	602.226	602.212	609.231
	235.13	1212.35	512.988	514.839	709.716	512.988	937.62	512.988	1136.2			527.38	1947.33	1995.89	1995.89	1995.89	1995.89	1995.89			230.43	208.04	205.648	116.032	122.208	116.032	116.032	116.032	211.823			528.63	606.199	607.521	602.195	602.349	602.205	602.195	607.686
	235.08	1204.19	511.559	514.276	662.516	511.559	945.028	511.559	1098.7			527.33	1935.82	2001.5	2001.5	2001.5	2001.5	2001.5			230.38	200.347	196.171	115.874	121.088	115.874	115.874	115.874	201.386			528.58	629.293	606.321	602.177	602.298	602.186	602.177	606.45
	235.03	1195.11	510.254	514.21	625.108	510.254	946.4	510.254	1065.21			527.28	1992.4	2007.11	2007.11	2007.11	2007.11	2007.11			230.33	200.825	187.315	115.728	120.119	115.728	115.728	115.728	191.706			528.53	659.829	605.367	602.162	602.256	602.169	602.162	605.467
	234.98	1100.67	509.049	514.76	595.699	509.049	941.581	509.049	1033.94												230.28	192.781	179.102	115.593	119.28	115.593	115.593	115.593	182.789			528.48	627.862	604.615	602.151	602.223	602.156	602.151	604.693
	234.93	1067.39	507.927	516.106	572.752	507.927	930.732	507.927	1003.73												230.23	203.101	171.536	115.464	118.552	115.464	115.464	115.464	174.624			528.43	564.808	604.023	602.139	602.196	602.143	602.139	604.084
	234.88	980.235	506.874	518.488	554.966	506.874	914.308	506.874	974.014												230.18	186.855	164.617	115.345	117.924	115.345	115.345	115.345	167.196			528.38	584.11	603.558	602.126	602.169	602.129	602.126	603.604
	234.83	978.442	505.872	522.228	541.253	505.872	893.011	505.872	944.748												230.13	141.728	158.334	115.238	117.386	115.238	115.238	115.238	160.482			528.33	597.758	603.194	602.112	602.145	602.114	602.112	603.23
	234.78	965.424	504.911	527.755	530.726	504.912	867.735	504.911	916.393												230.08	145.318	152.666	115.143	116.926	115.143	115.143	115.143	154.449			528.28	612.948	602.915	602.102	602.127	602.103	602.102	602.942
	234.73	928.383	503.982	535.623	522.66	503.982	839.482	503.982	889.801												230.03	166.195	147.58	115.056	116.533	115.056	115.056	115.056	149.057			528.23	588.287	602.701	602.093	602.113	602.095	602.093	602.722
	234.68	931.325	503.074	546.536	516.476	503.074	809.289	503.074	866.154												229.98	171.367	143.044	114.977	116.197	114.977	114.977	114.977	144.264			528.18	579.376	602.538	602.086	602.101	602.087	602.086	602.553
	234.63	890.745	502.175	561.38	511.712	502.175	778.154	502.175	846.897												229.93	167.425	139.018	114.903	115.908	114.903	114.903	114.903	140.022			528.13	611.543	602.41	602.076	602.088	602.077	602.076	602.422
	234.58	918.929	501.269	581.249	507.999	501.269	746.98	501.269	833.691												229.88	152.91	135.464	114.835	115.66	114.835	114.835	114.835	136.289			528.08	608.153	602.313	602.068	602.076	602.069	602.068	602.322
	234.53	915.451	500.334	607.478	505.045	500.334	716.534	500.334	828.389												229.83	148.951	132.345	114.772	115.448	114.772	114.772	114.772	133.021			528.03	597.052	602.238	602.059	602.066	602.06	602.059	602.245
	234.48	936.44	499.359	641.692	502.629	499.36	687.439	499.359	833.042												229.78	170.633	129.62	114.714	115.266	114.714	114.714	114.714	130.172			527.98	617.953	602.182	602.053	602.057	602.053	602.053	602.188
	234.43	964.319	498.33	685.819	500.58	498.331	660.159	498.33	849.9												229.73	145.14	127.253	114.662	115.112	114.662	114.662	114.662	127.703			527.93	625.111	602.144	602.05	602.054	602.051	602.05	602.148
	234.38	1004.47	497.219	742.104	498.755	497.221	634.989	497.219	881.412												229.68	127.132	125.206	114.615	114.98	114.615	114.615	114.615	125.571			527.88	622.813	606.62	606.553	606.556	606.553	606.553	606.623
	234.33	1005.42	495.994	813.123	497.034	495.997	612.081	495.994	930.253												229.63	114.654	123.445	114.573	114.869	114.573	114.573	114.573	123.741			527.83	616.74	611.104	611.056	611.058	611.056	611.056	611.106
	234.28	1043.91	494.628	901.789	495.326	494.633	591.47	494.628	999.334												229.58	111.808	121.939	114.536	114.776	114.536	114.536	114.536	122.178			527.78	597.056	615.593	615.559	615.561	615.559	615.559	615.595
	234.23	1125.28	493.093	1011.31	493.558	493.101	573.1	493.093	1091.79												229.53	136.682	120.653	114.503	114.695	114.503	114.503	114.503	120.846
	234.18	1189.75	491.352	1145.13	491.659	491.364	556.826	491.352	1210.93												229.48	151.766	119.562	114.473	114.627	114.473	114.473	114.473	119.717
	234.13	1353.96	489.365	1306.83	489.566	489.383	542.45	489.365	1360.13												229.43	137.617	118.641	114.446	114.57	114.446	114.446	114.446	118.765
	234.08	1564.93	487.099	1499.98	487.23	487.126	529.75	487.099	1542.79												229.38	122.518	117.866	114.423	114.522	114.423	114.423	114.423	117.966
	234.03	1709.5	484.51	1727.96	484.594	484.551	518.472	484.51	1762.05												229.33	126.982	117.219	114.404	114.483	114.404	114.404	114.404	117.298
	233.98	1896.39	481.559	1993.69	481.612	481.621	508.365	481.559	2020.62												229.28	120.889	116.679	114.387	114.449	114.387	114.387	114.387	116.742
	233.93	2141.25	478.205	2299.36	478.239	478.298	499.18	478.205	2320.46												229.23	127.955	116.231	114.372	114.421	114.372	114.372	114.372	116.28
	233.88	2537.11	474.415	2646.03	474.437	474.554	490.687	474.415	2662.46												229.18	118.147	115.863	114.361	114.4	114.361	114.361	114.361	115.902
	233.83	2811.86	470.151	3033.31	470.164	470.355	482.667	470.151	3046.04												229.13	113.918	115.561	114.353	114.384	114.353	114.353	114.353	115.592
	233.78	3158.82	465.382	3458.91	465.39	465.679	474.928	465.382	3468.76												229.08	104.08	115.315	114.347	114.371	114.347	114.347	114.347	115.339
	233.73	3635.26	460.094	3918.32	460.099	460.526	467.314	460.094	3925.97												229.03	90.3693	115.112	114.339	114.359	114.339	114.339	114.339	115.131
	233.68	4126.15	454.283	4404.49	454.286	454.903	459.698	454.283	4410.52												228.98	115.28	114.946	114.331	114.346	114.331	114.331	114.331	114.96
	233.63	4539.55	447.953	4907.66	447.955	448.835	451.981	447.953	4912.58												228.93	121.752	114.811	114.324	114.336	114.324	114.324	114.324	114.822
	233.58	5082.48	441.111	5415.42	441.112	442.357	444.082	441.111	5419.64												228.88	120.099	114.704	114.32	114.329	114.32	114.32	114.32	114.713
	233.53	5615.03	433.792	5912.92	433.792	435.537	435.965	433.792	5916.84												228.83	117.295	114.62	114.318	114.325	114.318	114.318	114.318	114.627
	233.48	6136.74	426.033	6383.49	426.034	428.457	427.61	426.033	6387.49												228.78	118.18	114.553	114.317	114.323	114.317	114.317	114.317	114.559
	233.43	6574.75	417.872	6809.42	417.873	421.212	419.007	417.872	6813.89												228.73	111.403	114.5	114.317	114.321	114.317	114.317	114.317	114.505
	233.38	7120.35	409.368	7173.11	409.368	413.931	410.177	409.368	7178.48												228.68	103.312	114.458	114.315	114.319	114.315	114.315	114.315	114.461
	233.33	7530.99	400.586	7458.34	400.586	406.771	401.159	400.586	7465.1												228.63	105.008	114.425	114.314	114.317	114.314	114.314	114.314	114.427
	233.28	7705.83	391.598	7651.59	391.598	399.91	392	391.598	7660.3												228.58	128.299	114.398	114.313	114.315	114.313	114.313	114.313	114.4
	233.23	7802.59	382.468	7743.17	382.468	393.546	382.748	382.468	7754.53												228.53	128.665	114.377	114.312	114.313	114.312	114.312	114.312	114.378
	233.18	7824.66	373.262	7728.19	373.262	387.904	373.456	373.262	7743.03												228.48	117.098	114.361	114.311	114.312	114.311	114.311	114.311	114.362
	233.13	7770.68	364.053	7607.02	364.053	383.243	364.185	364.053	7626.34												228.43	105.898	114.345	114.307	114.308	114.307	114.307	114.307	114.346
	233.08	7477.28	354.91	7385.22	354.91	379.849	355	354.91	7410.25												228.38	109.61	114.332	114.303	114.304	114.303	114.303	114.303	114.333
	233.03	7178.23	345.89	7073.06	345.89	378.026	345.951	345.89	7105.26												228.33	108.387	114.323	114.302	114.302	114.302	114.302	114.302	114.324
	232.98	6838.82	337.056	6684.55	337.056	378.11	337.097	337.056	6725.65												228.28	127.148	114.317	114.301	114.301	114.301	114.301	114.301	114.318
	232.93	6245.52	328.463	6236.25	328.463	380.455	328.49	328.463	6288.27												228.23	126.312	114.673	114.661	114.661	114.661	114.661	114.661	114.673
	232.88	5605.53	320.173	5745.94	320.173	385.441	320.191	320.173	5811.23												228.18	126.658	115.029	115.02	115.02	115.02	115.02	115.02	115.029
	232.83	5079.05	312.238	5231.35	312.238	393.44	312.249	312.238	5312.57												228.13	121.44	115.386	115.379	115.38	115.379	115.379	115.379	115.386
	232.78	4502.05	304.711	4709.1	304.711	404.822	304.718	304.711	4809.22												228.08	107.711	115.744	115.739	115.739	115.739	115.739	115.739	115.744
	232.73	3967.65	297.634	4193.85	297.634	419.916	297.639	297.634	4316.14												228.03	104.934	116.102	116.098	116.098	116.098	116.098	116.098	116.102
	232.68	3512.04	291.029	3697.79	291.029	438.98	291.032	291.029	3845.74												227.98	129.243	116.461	116.458	116.458	116.458	116.458	116.458	116.461
	232.63	3079.77	284.913	3230.38	284.913	462.186	284.915	284.913	3407.65												227.93	112.665	116.819	116.817	116.817	116.817	116.817	116.817	116.819
	232.58	2751.3	279.292	2798.39	279.292	489.582	279.293	279.292	3008.68												227.88	96.9043	117.178	117.177	117.177	117.177	117.177	117.177	117.178
	232.53	2481.92	274.165	2406.07	274.165	521.064	274.166	274.165	2652.97												227.83	100.947	117.537	117.536	117.536	117.536	117.536	117.536	117.537
	232.48	2282.79	269.513	2055.43	269.513	556.324	269.514	269.513	2342.24												227.78	110.501	117.896	117.896	117.896	117.896	117.896	117.896	117.896
	232.43	1999.98	265.322	1746.64	265.322	594.849	265.322	265.322	2076.17												227.73	131.132	118.256	118.255	118.255	118.255	118.255	118.255	118.256
	232.38	1775.26	261.571	1478.43	261.571	635.886	261.571	261.571	1852.74												227.68	129.277	118.615	118.614	118.614	118.614	118.614	118.614	118.615
	232.33	1614.42	258.219	1248.44	258.219	678.42	258.219	258.219	1668.64												227.63	130.864	118.974	118.974	118.974	118.974	118.974	118.974	118.974
	232.28	1491.12	255.221	1053.61	255.221	721.201	255.221	255.221	1519.59												227.58	113.921	119.334	119.333	119.333	119.333	119.333	119.333	119.334
	232.23	1382.85	252.54	890.447	252.54	762.791	252.54	252.54	1400.7												227.53	127.009	119.693	119.693	119.693	119.693	119.693	119.693	119.693
	232.18	1270.63	250.136	755.29	250.136	801.617	250.136	250.136	1306.77												227.48	124.549	120.052	120.052	120.052	120.052	120.052	120.052	120.052
	232.13	1224.7	247.973	644.495	247.973	836.057	247.973	247.973	1232.58												227.43	127.308	120.412	120.412	120.412	120.412	120.412	120.412	120.412
	232.08	1191.41	246.023	554.578	246.023	864.551	246.023	246.023	1173.11
	232.03	1146.31	244.251	482.296	244.251	885.708	244.251	244.251	1123.75
	231.98	1056.4	242.638	424.723	242.638	898.433	242.638	242.638	1080.52
	231.93	988.15	241.165	379.27	241.165	902.014	241.165	241.165	1040.12
	231.88	947.331	239.825	343.692	239.825	896.195	239.825	239.825	1000.06
	231.83	902.226	238.599	316.063	238.599	881.177	238.599	238.599	958.641
	231.78	875.813	237.473	294.764	237.473	857.615	237.473	237.473	914.906
	231.73	807.866	236.438	278.457	236.438	826.553	236.438	236.438	868.573
	231.68	768.227	235.485	266.048	235.485	789.329	235.485	235.485	819.891
	231.63	685.815	234.608	256.654	234.608	747.456	234.608	234.608	769.502
	231.58	694.938	233.799	249.57	233.799	702.515	233.799	233.799	718.285
	231.53	652.615	233.057	244.245	233.057	656.043	233.057	233.057	667.231
	231.48	594.134	232.379	240.25	232.379	609.45	232.379	232.379	617.321
	231.43	529.843	231.762	237.254	231.762	563.948	231.762	231.762	569.44
	231.38	475.818	231.2	235	231.2	520.521	231.2	231.2	524.321
	231.33	438.953	230.69	233.298	230.69	479.914	230.69	230.69	482.521
	231.28	404.837	230.231	232.006	230.231	442.636	230.231	230.231	444.411
	231.23	388.839	229.82	231.017	229.82	408.985	229.82	229.82	410.182
	231.18	376.82	229.454	230.255	229.454	379.073	229.454	229.454	379.874
	231.13	362.239	229.127	229.659	229.127	352.86	229.127	229.127	353.392
	231.08	336.275	228.838	229.188	228.838	330.194	228.838	228.838	330.544
	231.03	327.885	228.58	228.809	228.58	310.838	228.58	228.58	311.067
	230.98	336.856	228.355	228.503	228.355	294.508	228.355	228.355	294.655
	230.93	327.668	228.159	228.254	228.159	280.885	228.159	228.159	280.98
	230.88	283.675	227.988	228.049	227.988	269.643	227.988	227.988	269.704
	230.83	277.671	227.837	227.875	227.837	260.461	227.837	227.837	260.499
	230.78	277.424	227.703	227.727	227.703	253.034	227.703	227.703	253.058
	230.73	265.729	227.583	227.598	227.583	247.085	227.583	227.583	247.1
	230.68	280.901	227.476	227.486	227.476	242.364	227.476	227.476	242.373
	230.63	282.731	227.378	227.383	227.378	238.647	227.378	227.378	238.653
	230.58	258.747	227.287	227.29	227.287	235.747	227.287	227.287	235.75
	230.53	263.206	227.204	227.206	227.204	233.502	227.204	227.204	233.504
	230.48	265.787	227.127	227.128	227.127	231.777	227.127	227.127	231.778
	230.43	266.963	227.053	227.054	227.053	230.458	227.053	227.053	230.459
	230.38	263.712	226.985	226.985	226.985	229.457	226.985	226.985	229.457
	230.33	251.407	226.924	226.924	226.924	228.704	226.924	226.924	228.705
	230.28	247.58	226.867	226.867	226.867	228.139	226.867	226.867	228.139
	230.23	233.983	226.813	226.813	226.813	227.714	226.813	226.813	227.714
	230.18	278.89	226.761	226.762	226.761	227.394	226.761	226.761	227.394
	230.13	273.264	226.711	226.711	226.711	227.152	226.711	226.711	227.152
	230.08	253.533	226.662	226.662	226.662	226.966	226.662	226.662	226.966
	230.03	262.4	226.616	226.616	226.616	226.825	226.616	226.616	226.825
	229.98	279.889	226.574	226.574	226.574	226.716	226.574	226.574	226.716
	229.93	268.785	226.533	226.533	226.533	226.629	226.533	226.533	226.629
	229.88	226.832	226.493	226.493	226.493	226.557	226.493	226.493	226.557
	229.83	230.26	226.456	226.456	226.456	226.498	226.456	226.456	226.498
	229.78	240.263	226.422	226.422	226.422	226.45	226.422	226.422	226.45
	229.73	238.415	226.387	226.387	226.387	226.405	226.387	226.387	226.405
	229.68	254.406	226.354	226.354	226.354	226.366	226.354	226.354	226.366
	229.63	264.514	226.322	226.322	226.322	226.33	226.322	226.322	226.33
	229.58	229.439	226.295	226.295	226.295	226.3	226.295	226.295	226.3
	229.53	218.613	226.272	226.272	226.272	226.275	226.272	226.272	226.275
	229.48	244.673	226.251	226.251	226.251	226.253	226.251	226.251	226.253
	229.43	253.032	226.232	226.232	226.232	226.233	226.232	226.232	226.233
	229.38	225.23	226.214	226.214	226.214	226.215	226.214	226.214	226.215
	229.33	227.207	226.2	226.2	226.2	226.201	226.2	226.2	226.201
	229.28	254.254	226.184	226.184	226.184	226.184	226.184	226.184	226.184
	229.23	231.333	226.166	226.166	226.166	226.166	226.166	226.166	226.166
	229.18	214.172	226.147	226.147	226.147	226.147	226.147	226.147	226.147
	229.13	210.311	226.127	226.127	226.127	226.127	226.127	226.127	226.127
	229.08	234.53	226.105	226.105	226.105	226.105	226.105	226.105	226.105
	229.03	214.167	226.084	226.084	226.084	226.084	226.084	226.084	226.084
	228.98	241.475	226.062	226.062	226.062	226.062	226.062	226.062	226.062
	228.93	255.084	226.04	226.04	226.04	226.04	226.04	226.04	226.04
	228.88	229.243	226.02	226.02	226.02	226.02	226.02	226.02	226.02
	228.83	249.09	226.001	226.001	226.001	226.001	226.001	226.001	226.001
	228.78	253.579	225.982	225.982	225.982	225.982	225.982	225.982	225.982
	228.73	255.091	225.962	225.962	225.962	225.962	225.962	225.962	225.962
	228.68	260.033	225.946	225.946	225.946	225.946	225.946	225.946	225.946
	228.63	264.741	225.929	225.929	225.929	225.929	225.929	225.929	225.929
	228.58	260.76	225.911	225.911	225.911	225.911	225.911	225.911	225.911
	228.53	232.954	225.89	225.89	225.89	225.89	225.89	225.89	225.89
	228.48	227.524	225.869	225.869	225.869	225.869	225.869	225.869	225.869
	228.43	216.499	225.848	225.848	225.848	225.848	225.848	225.848	225.848
	228.38	235.987	225.827	225.827	225.827	225.827	225.827	225.827	225.827
	228.33	223.015	225.81	225.81	225.81	225.81	225.81	225.81	225.81
	228.28	241.142	225.795	225.795	225.795	225.795	225.795	225.795	225.795
	228.23	212.725	225.781	225.781	225.781	225.781	225.781	225.781	225.781
	228.18	226.623	225.769	225.769	225.769	225.769	225.769	225.769	225.769
	228.13	238.138	225.759	225.759	225.759	225.759	225.759	225.759	225.759
	228.08	245.73	225.751	225.751	225.751	225.751	225.751	225.751	225.751
	228.03	231.465	225.746	225.746	225.746	225.746	225.746	225.746	225.746
	227.98	225.337	225.745	225.745	225.745	225.745	225.745	225.745	225.745
	227.93	230.428	225.745	225.745	225.745	225.745	225.745	225.745	225.745
	227.88	199.086	225.745	225.745	225.745	225.745	225.745	225.745	225.745
	227.83	209.487	225.743	225.743	225.743	225.743	225.743	225.743	225.743
	227.78	248.477	226.67	226.67	226.67	226.67	226.67	226.67	226.67

## Sheet: fig1d
H0.22MoO2.96	2θ (degree)	Intensity (arb. units)		MoO2.96	2θ (degree)	Intensity (arb. units)
	10	924			10	942
	10.01	893			10.01	911
	10.02	937			10.02	946
	10.03	909			10.03	945
	10.04	892			10.04	905
	10.05	981			10.05	925
	10.06	950			10.06	925
	10.07	925			10.07	938
	10.08	980			10.08	937
	10.09	957			10.09	925
	10.1	942			10.1	932
	10.11	975			10.11	869
	10.12	961			10.12	951
	10.13	934			10.13	944
	10.14	953			10.14	969
	10.15	897			10.15	908
	10.16	922			10.16	906
	10.17	908			10.17	881
	10.18	908			10.18	872
	10.19	911			10.19	911
	10.2	922			10.2	908
	10.21	911			10.21	899
	10.22	901			10.22	920
	10.23	910			10.23	955
	10.24	900			10.24	960
	10.25	923			10.25	933
	10.26	886			10.26	968
	10.27	942			10.27	949
	10.28	957			10.28	983
	10.29	944			10.29	905
	10.3	944			10.3	927
	10.31	981			10.31	957
	10.32	924			10.32	960
	10.33	912			10.33	948
	10.34	930			10.34	901
	10.35	951			10.35	918
	10.36	950			10.36	936
	10.37	933			10.37	905
	10.38	943			10.38	912
	10.39	886			10.39	922
	10.4	921			10.4	978
	10.41	960			10.41	914
	10.42	918			10.42	938
	10.43	976			10.43	954
	10.44	904			10.44	932
	10.45	936			10.45	955
	10.46	920			10.46	968
	10.47	971			10.47	945
	10.48	972			10.48	932
	10.49	912			10.49	995
	10.5	965			10.5	910
	10.51	958			10.51	886
	10.52	925			10.52	927
	10.53	958			10.53	889
	10.54	908			10.54	916
	10.55	940			10.55	939
	10.56	947			10.56	957
	10.57	917			10.57	924
	10.58	914			10.58	963
	10.59	933			10.59	960
	10.6	911			10.6	986
	10.61	917			10.61	974
	10.62	961			10.62	959
	10.63	929			10.63	946
	10.64	945			10.64	953
	10.65	924			10.65	953
	10.66	905			10.66	941
	10.67	937			10.67	939
	10.68	944			10.68	958
	10.69	985			10.69	948
	10.7	960			10.7	895
	10.71	979			10.71	952
	10.72	968			10.72	915
	10.73	918			10.73	1002
	10.74	940			10.74	986
	10.75	959			10.75	944
	10.76	934			10.76	964
	10.77	950			10.77	930
	10.78	973			10.78	998
	10.79	956			10.79	896
	10.8	903			10.8	926
	10.81	928			10.81	938
	10.82	929			10.82	952
	10.83	921			10.83	945
	10.84	951			10.84	953
	10.85	924			10.85	1014
	10.86	920			10.86	963
	10.87	929			10.87	951
	10.88	964			10.88	965
	10.89	901			10.89	965
	10.9	979			10.9	950
	10.91	938			10.91	955
	10.92	934			10.92	913
	10.93	933			10.93	965
	10.94	968			10.94	975
	10.95	932			10.95	946
	10.96	928			10.96	952
	10.97	941			10.97	952
	10.98	920			10.98	933
	10.99	1009			10.99	923
	11	971			11	949
	11.01	945			11.01	977
	11.02	946			11.02	953
	11.03	959			11.03	987
	11.04	956			11.04	968
	11.05	939			11.05	903
	11.06	967			11.06	907
	11.07	987			11.07	974
	11.08	926			11.08	1030
	11.09	961			11.09	917
	11.1	938			11.1	914
	11.11	956			11.11	987
	11.12	972			11.12	1002
	11.13	991			11.13	932
	11.14	951			11.14	937
	11.15	1004			11.15	937
	11.16	976			11.16	959
	11.17	965			11.17	996
	11.18	966			11.18	955
	11.19	968			11.19	981
	11.2	982			11.2	958
	11.21	967			11.21	952
	11.22	957			11.22	1040
	11.23	973			11.23	940
	11.24	984			11.24	983
	11.25	892			11.25	987
	11.26	978			11.26	915
	11.27	1016			11.27	956
	11.28	1002			11.28	1010
	11.29	991			11.29	974
	11.3	972			11.3	987
	11.31	945			11.31	988
	11.32	980			11.32	979
	11.33	1021			11.33	1001
	11.34	973			11.34	962
	11.35	1002			11.35	1030
	11.36	1017			11.36	1033
	11.37	1022			11.37	1031
	11.38	1020			11.38	985
	11.39	954			11.39	1017
	11.4	988			11.4	1015
	11.41	959			11.41	1037
	11.42	1003			11.42	983
	11.43	982			11.43	1005
	11.44	989			11.44	979
	11.45	1018			11.45	1040
	11.46	1003			11.46	1064
	11.47	975			11.47	1001
	11.48	957			11.48	1046
	11.49	975			11.49	1009
	11.5	1047			11.5	1004
	11.51	1024			11.51	1020
	11.52	943			11.52	1030
	11.53	985			11.53	1052
	11.54	1014			11.54	1076
	11.55	1000			11.55	1039
	11.56	1029			11.56	1039
	11.57	973			11.57	1001
	11.58	996			11.58	982
	11.59	992			11.59	1002
	11.6	1020			11.6	1064
	11.61	1029			11.61	1048
	11.62	1011			11.62	1002
	11.63	997			11.63	1014
	11.64	998			11.64	997
	11.65	1025			11.65	986
	11.66	1044			11.66	1015
	11.67	1028			11.67	1076
	11.68	1018			11.68	1066
	11.69	991			11.69	1042
	11.7	981			11.7	1032
	11.71	978			11.71	1013
	11.72	1025			11.72	1093
	11.73	1043			11.73	1020
	11.74	1015			11.74	1010
	11.75	1037			11.75	1031
	11.76	1011			11.76	1028
	11.77	1009			11.77	1019
	11.78	989			11.78	1007
	11.79	1045			11.79	1077
	11.8	920			11.8	1015
	11.81	1044			11.81	1084
	11.82	1103			11.82	1044
	11.83	1056			11.83	1036
	11.84	1062			11.84	1030
	11.85	1082			11.85	1027
	11.86	1031			11.86	1050
	11.87	1081			11.87	1094
	11.88	1064			11.88	1119
	11.89	1075			11.89	1107
	11.9	1096			11.9	1114
	11.91	1096			11.91	1110
	11.92	1118			11.92	1094
	11.93	1114			11.93	1084
	11.94	1117			11.94	1044
	11.95	1149			11.95	1075
	11.96	1167			11.96	1054
	11.97	1156			11.97	1132
	11.98	1128			11.98	1118
	11.99	1140			11.99	1141
	12	1158			12	1129
	12.01	1186			12.01	1157
	12.02	1187			12.02	1201
	12.03	1150			12.03	1215
	12.04	1226			12.04	1183
	12.05	1218			12.05	1214
	12.06	1235			12.06	1208
	12.07	1207			12.07	1220
	12.08	1270			12.08	1265
	12.09	1335			12.09	1247
	12.1	1289			12.1	1261
	12.11	1302			12.11	1319
	12.12	1318			12.12	1310
	12.13	1349			12.13	1344
	12.14	1372			12.14	1311
	12.15	1379			12.15	1307
	12.16	1382			12.16	1405
	12.17	1417			12.17	1352
	12.18	1481			12.18	1396
	12.19	1489			12.19	1416
	12.2	1483			12.2	1427
	12.21	1547			12.21	1470
	12.22	1524			12.22	1476
	12.23	1623			12.23	1554
	12.24	1659			12.24	1605
	12.25	1693			12.25	1652
	12.26	1829			12.26	1651
	12.27	1852			12.27	1693
	12.28	1887			12.28	1704
	12.29	2014			12.29	1845
	12.3	2107			12.3	1815
	12.31	2126			12.31	1882
	12.32	2193			12.32	1943
	12.33	2352			12.33	2085
	12.34	2447			12.34	2246
	12.35	2687			12.35	2133
	12.36	2856			12.36	2284
	12.37	2962			12.37	2401
	12.38	3154			12.38	2445
	12.39	3299			12.39	2632
	12.4	3636			12.4	2708
	12.41	3834			12.41	2950
	12.42	4214			12.42	3116
	12.43	4652			12.43	3333
	12.44	4872			12.44	3625
	12.45	5190			12.45	3740
	12.46	5780			12.46	4178
	12.47	6240			12.47	4497
	12.48	6695			12.48	4969
	12.49	7359			12.49	5165
	12.5	7777			12.5	5636
	12.51	8366			12.51	6227
	12.52	8942			12.52	6778
	12.53	9465			12.53	7432
	12.54	10020			12.54	8087
	12.55	10388			12.55	8682
	12.56	10977			12.56	9281
	12.57	11356			12.57	10175
	12.58	11639			12.58	10566
	12.59	12440			12.59	11220
	12.6	12371			12.6	11929
	12.61	12554			12.61	12576
	12.62	12848			12.62	13023
	12.63	12795			12.63	13520
	12.64	12626			12.64	13957
	12.65	12479			12.65	14316
	12.66	12415			12.66	14676
	12.67	12200			12.67	14967
	12.68	11748			12.68	15499
	12.69	11517			12.69	15813
	12.7	11115			12.7	15878
	12.71	10608			12.71	15963
	12.72	10187			12.72	16207
	12.73	9790			12.73	16154
	12.74	9330			12.74	16342
	12.75	8919			12.75	16183
	12.76	8532			12.76	16191
	12.77	7934			12.77	16125
	12.78	7612			12.78	15793
	12.79	7191			12.79	15796
	12.8	6815			12.8	15468
	12.81	6439			12.81	15415
	12.82	6200			12.82	15143
	12.83	5892			12.83	14998
	12.84	5936			12.84	14792
	12.85	5796			12.85	14789
	12.86	5591			12.86	14275
	12.87	5545			12.87	14208
	12.88	5502			12.88	13825
	12.89	5367			12.89	13565
	12.9	5353			12.9	13126
	12.91	5507			12.91	12825
	12.92	5541			12.92	12437
	12.93	5526			12.93	12060
	12.94	5526			12.94	11553
	12.95	5616			12.95	11023
	12.96	5606			12.96	10872
	12.97	5655			12.97	10199
	12.98	5496			12.98	9599
	12.99	5460			12.99	9170
	13	5267			13	8754
	13.01	5038			13.01	7880
	13.02	4897			13.02	7485
	13.03	4817			13.03	6917
	13.04	4264			13.04	6232
	13.05	3907			13.05	5769
	13.06	3578			13.06	5264
	13.07	3329			13.07	4683
	13.08	2952			13.08	4267
	13.09	2620			13.09	3827
	13.1	2376			13.1	3494
	13.11	2181			13.11	3105
	13.12	2032			13.12	2725
	13.13	1759			13.13	2529
	13.14	1649			13.14	2195
	13.15	1525			13.15	2081
	13.16	1503			13.16	1871
	13.17	1418			13.17	1813
	13.18	1312			13.18	1659
	13.19	1236			13.19	1539
	13.2	1238			13.2	1451
	13.21	1215			13.21	1399
	13.22	1153			13.22	1348
	13.23	1141			13.23	1325
	13.24	1126			13.24	1243
	13.25	1119			13.25	1176
	13.26	1087			13.26	1169
	13.27	1046			13.27	1131
	13.28	1001			13.28	1122
	13.29	984			13.29	1118
	13.3	1010			13.3	1083
	13.31	1007			13.31	1116
	13.32	988			13.32	1081
	13.33	979			13.33	1021
	13.34	1020			13.34	1123
	13.35	950			13.35	1060
	13.36	965			13.36	1058
	13.37	951			13.37	1038
	13.38	954			13.38	1015
	13.39	945			13.39	1063
	13.4	1010			13.4	1034
	13.41	939			13.41	987
	13.42	922			13.42	957
	13.43	937			13.43	991
	13.44	965			13.44	977
	13.45	937			13.45	1000
	13.46	932			13.46	898
	13.47	907			13.47	963
	13.48	937			13.48	978
	13.49	972			13.49	921
	13.5	979			13.5	955
	13.51	913			13.51	918
	13.52	916			13.52	955
	13.53	932			13.53	910
	13.54	911			13.54	913
	13.55	901			13.55	895
	13.56	885			13.56	927
	13.57	911			13.57	866
	13.58	910			13.58	877
	13.59	916			13.59	909
	13.6	841			13.6	892
	13.61	905			13.61	920
	13.62	911			13.62	895
	13.63	906			13.63	947
	13.64	902			13.64	923
	13.65	875			13.65	926
	13.66	863			13.66	864
	13.67	883			13.67	850
	13.68	840			13.68	867
	13.69	913			13.69	903
	13.7	865			13.7	851
	13.71	870			13.71	853
	13.72	860			13.72	865
	13.73	893			13.73	858
	13.74	855			13.74	864
	13.75	887			13.75	865
	13.76	856			13.76	845
	13.77	887			13.77	857
	13.78	864			13.78	829
	13.79	859			13.79	847
	13.8	867			13.8	812
	13.81	891			13.81	848
	13.82	831			13.82	824
	13.83	840			13.83	807
	13.84	879			13.84	822
	13.85	876			13.85	867
	13.86	826			13.86	847
	13.87	877			13.87	820
	13.88	882			13.88	784
	13.89	870			13.89	785
	13.9	850			13.9	771
	13.91	839			13.91	796
	13.92	822			13.92	795
	13.93	891			13.93	870
	13.94	801			13.94	822
	13.95	882			13.95	796
	13.96	792			13.96	822
	13.97	828			13.97	824
	13.98	861			13.98	857
	13.99	833			13.99	816
	14	834			14	897
	14.01	843			14.01	837
	14.02	839			14.02	795
	14.03	863			14.03	827
	14.04	781			14.04	754
	14.05	823			14.05	767
	14.06	839			14.06	774
	14.07	851			14.07	795
	14.08	858			14.08	745
	14.09	792			14.09	818
	14.1	820			14.1	816
	14.11	862			14.11	804
	14.12	831			14.12	789
	14.13	840			14.13	800
	14.14	795			14.14	867
	14.15	840			14.15	794
	14.16	827			14.16	809
	14.17	862			14.17	782
	14.18	854			14.18	785
	14.19	807			14.19	824
	14.2	833			14.2	854
	14.21	824			14.21	794
	14.22	832			14.22	776
	14.23	821			14.23	778
	14.24	825			14.24	771
	14.25	819			14.25	779
	14.26	859			14.26	794
	14.27	837			14.27	780
	14.28	863			14.28	783
	14.29	855			14.29	796
	14.3	821			14.3	761
	14.31	779			14.31	783
	14.32	779			14.32	773
	14.33	825			14.33	774
	14.34	842			14.34	744
	14.35	789			14.35	801
	14.36	788			14.36	782
	14.37	842			14.37	834
	14.38	802			14.38	765
	14.39	860			14.39	780
	14.4	863			14.4	808
	14.41	800			14.41	774
	14.42	844			14.42	800
	14.43	790			14.43	740
	14.44	810			14.44	744
	14.45	821			14.45	758
	14.46	840			14.46	819
	14.47	819			14.47	799
	14.48	776			14.48	760
	14.49	763			14.49	796
	14.5	804			14.5	797
	14.51	823			14.51	773
	14.52	782			14.52	748
	14.53	828			14.53	784
	14.54	809			14.54	760
	14.55	822			14.55	738
	14.56	826			14.56	752
	14.57	796			14.57	789
	14.58	844			14.58	780
	14.59	811			14.59	829
	14.6	832			14.6	804
	14.61	834			14.61	771
	14.62	834			14.62	798
	14.63	787			14.63	748
	14.64	797			14.64	790
	14.65	834			14.65	758
	14.66	834			14.66	771
	14.67	868			14.67	806
	14.68	793			14.68	783
	14.69	802			14.69	762
	14.7	812			14.7	752
	14.71	796			14.71	788
	14.72	824			14.72	749
	14.73	853			14.73	756
	14.74	813			14.74	743
	14.75	879			14.75	735
	14.76	791			14.76	777
	14.77	830			14.77	735
	14.78	824			14.78	735
	14.79	824			14.79	785
	14.8	814			14.8	733
	14.81	804			14.81	727
	14.82	805			14.82	797
	14.83	803			14.83	810
	14.84	809			14.84	785
	14.85	778			14.85	783
	14.86	794			14.86	716
	14.87	808			14.87	793
	14.88	794			14.88	747
	14.89	816			14.89	802
	14.9	830			14.9	747
	14.91	831			14.91	768
	14.92	812			14.92	767
	14.93	797			14.93	786
	14.94	806			14.94	779
	14.95	849			14.95	721
	14.96	775			14.96	735
	14.97	777			14.97	766
	14.98	769			14.98	745
	14.99	830			14.99	748
	15	792			15	776
	15.01	769			15.01	760
	15.02	783			15.02	736
	15.03	787			15.03	760
	15.04	765			15.04	745
	15.05	767			15.05	762
	15.06	767			15.06	738
	15.07	800			15.07	776
	15.08	835			15.08	716
	15.09	801			15.09	723
	15.1	814			15.1	772
	15.11	775			15.11	750
	15.12	828			15.12	763
	15.13	827			15.13	778
	15.14	774			15.14	772
	15.15	823			15.15	790
	15.16	825			15.16	773
	15.17	803			15.17	724
	15.18	810			15.18	745
	15.19	793			15.19	738
	15.2	850			15.2	755
	15.21	804			15.21	743
	15.22	774			15.22	732
	15.23	811			15.23	766
	15.24	755			15.24	758
	15.25	791			15.25	715
	15.26	818			15.26	771
	15.27	832			15.27	789
	15.28	826			15.28	746
	15.29	833			15.29	724
	15.3	797			15.3	746
	15.31	797			15.31	741
	15.32	795			15.32	752
	15.33	787			15.33	783
	15.34	795			15.34	734
	15.35	806			15.35	752
	15.36	779			15.36	750
	15.37	802			15.37	695
	15.38	823			15.38	721
	15.39	800			15.39	707
	15.4	776			15.4	714
	15.41	856			15.41	771
	15.42	810			15.42	757
	15.43	818			15.43	724
	15.44	794			15.44	746
	15.45	811			15.45	741
	15.46	800			15.46	743
	15.47	797			15.47	753
	15.48	824			15.48	734
	15.49	784			15.49	719
	15.5	720			15.5	726
	15.51	794			15.51	741
	15.52	836			15.52	778
	15.53	790			15.53	753
	15.54	846			15.54	801
	15.55	859			15.55	722
	15.56	811			15.56	732
	15.57	780			15.57	741
	15.58	832			15.58	693
	15.59	804			15.59	708
	15.6	848			15.6	753
	15.61	796			15.61	743
	15.62	779			15.62	739
	15.63	769			15.63	741
	15.64	825			15.64	698
	15.65	837			15.65	735
	15.66	795			15.66	744
	15.67	768			15.67	764
	15.68	841			15.68	729
	15.69	823			15.69	792
	15.7	767			15.7	714
	15.71	780			15.71	736
	15.72	819			15.72	751
	15.73	801			15.73	741
	15.74	783			15.74	740
	15.75	798			15.75	707
	15.76	776			15.76	672
	15.77	796			15.77	656
	15.78	797			15.78	738
	15.79	817			15.79	718
	15.8	763			15.8	712
	15.81	788			15.81	719
	15.82	793			15.82	724
	15.83	795			15.83	663
	15.84	807			15.84	730
	15.85	802			15.85	701
	15.86	781			15.86	712
	15.87	813			15.87	777
	15.88	796			15.88	796
	15.89	782			15.89	730
	15.9	801			15.9	730
	15.91	776			15.91	712
	15.92	743			15.92	739
	15.93	756			15.93	765
	15.94	805			15.94	776
	15.95	760			15.95	691
	15.96	785			15.96	720
	15.97	804			15.97	698
	15.98	792			15.98	708
	15.99	783			15.99	669
	16	857			16	720
	16.01	796			16.01	659
	16.02	824			16.02	724
	16.03	846			16.03	679
	16.04	801			16.04	704
	16.05	759			16.05	713
	16.06	792			16.06	717
	16.07	830			16.07	743
	16.08	796			16.08	739
	16.09	790			16.09	734
	16.1	835			16.1	773
	16.11	769			16.11	718
	16.12	838			16.12	735
	16.13	788			16.13	720
	16.14	731			16.14	730
	16.15	761			16.15	757
	16.16	857			16.16	738
	16.17	833			16.17	722
	16.18	856			16.18	729
	16.19	857			16.19	726
	16.2	772			16.2	712
	16.21	811			16.21	745
	16.22	758			16.22	729
	16.23	819			16.23	705
	16.24	806			16.24	720
	16.25	767			16.25	681
	16.26	760			16.26	691
	16.27	833			16.27	711
	16.28	797			16.28	719
	16.29	785			16.29	706
	16.3	826			16.3	726
	16.31	756			16.31	691
	16.32	822			16.32	734
	16.33	789			16.33	670
	16.34	770			16.34	720
	16.35	771			16.35	707
	16.36	786			16.36	735
	16.37	788			16.37	687
	16.38	811			16.38	689
	16.39	813			16.39	686
	16.4	826			16.4	757
	16.41	815			16.41	695
	16.42	792			16.42	734
	16.43	778			16.43	724
	16.44	753			16.44	719
	16.45	811			16.45	716
	16.46	792			16.46	708
	16.47	807			16.47	734
	16.48	780			16.48	745
	16.49	794			16.49	715
	16.5	762			16.5	695
	16.51	799			16.51	704
	16.52	819			16.52	764
	16.53	789			16.53	729
	16.54	833			16.54	713
	16.55	788			16.55	714
	16.56	812			16.56	664
	16.57	815			16.57	727
	16.58	780			16.58	738
	16.59	814			16.59	726
	16.6	791			16.6	672
	16.61	799			16.61	700
	16.62	796			16.62	749
	16.63	826			16.63	716
	16.64	829			16.64	720
	16.65	782			16.65	728
	16.66	799			16.66	682
	16.67	772			16.67	703
	16.68	805			16.68	714
	16.69	793			16.69	679
	16.7	736			16.7	669
	16.71	729			16.71	708
	16.72	786			16.72	671
	16.73	803			16.73	693
	16.74	829			16.74	721
	16.75	771			16.75	692
	16.76	784			16.76	690
	16.77	748			16.77	690
	16.78	782			16.78	703
	16.79	809			16.79	683
	16.8	812			16.8	724
	16.81	761			16.81	664
	16.82	776			16.82	691
	16.83	753			16.83	709
	16.84	768			16.84	697
	16.85	783			16.85	665
	16.86	798			16.86	718
	16.87	745			16.87	677
	16.88	786			16.88	716
	16.89	818			16.89	755
	16.9	820			16.9	693
	16.91	764			16.91	718
	16.92	716			16.92	674
	16.93	780			16.93	696
	16.94	730			16.94	725
	16.95	766			16.95	692
	16.96	770			16.96	676
	16.97	790			16.97	698
	16.98	833			16.98	661
	16.99	759			16.99	617
	17	761			17	715
	17.01	778			17.01	702
	17.02	769			17.02	671
	17.03	733			17.03	715
	17.04	798			17.04	686
	17.05	806			17.05	635
	17.06	764			17.06	689
	17.07	773			17.07	682
	17.08	785			17.08	660
	17.09	761			17.09	696
	17.1	740			17.1	694
	17.11	757			17.11	665
	17.12	764			17.12	677
	17.13	833			17.13	734
	17.14	773			17.14	726
	17.15	756			17.15	645
	17.16	749			17.16	674
	17.17	765			17.17	684
	17.18	800			17.18	671
	17.19	743			17.19	698
	17.2	763			17.2	663
	17.21	740			17.21	686
	17.22	773			17.22	716
	17.23	796			17.23	695
	17.24	766			17.24	686
	17.25	779			17.25	660
	17.26	730			17.26	664
	17.27	751			17.27	700
	17.28	763			17.28	677
	17.29	771			17.29	710
	17.3	741			17.3	708
	17.31	756			17.31	708
	17.32	766			17.32	719
	17.33	723			17.33	704
	17.34	784			17.34	697
	17.35	712			17.35	687
	17.36	775			17.36	734
	17.37	726			17.37	692
	17.38	777			17.38	680
	17.39	726			17.39	680
	17.4	739			17.4	692
	17.41	752			17.41	662
	17.42	740			17.42	674
	17.43	760			17.43	640
	17.44	751			17.44	663
	17.45	790			17.45	671
	17.46	713			17.46	649
	17.47	701			17.47	666
	17.48	728			17.48	670
	17.49	723			17.49	680
	17.5	748			17.5	731
	17.51	723			17.51	704
	17.52	770			17.52	704
	17.53	739			17.53	708
	17.54	728			17.54	696
	17.55	739			17.55	685
	17.56	738			17.56	698
	17.57	783			17.57	697
	17.58	754			17.58	687
	17.59	744			17.59	695
	17.6	750			17.6	669
	17.61	739			17.61	674
	17.62	727			17.62	658
	17.63	799			17.63	685
	17.64	767			17.64	684
	17.65	741			17.65	660
	17.66	722			17.66	683
	17.67	685			17.67	693
	17.68	733			17.68	655
	17.69	704			17.69	678
	17.7	742			17.7	698
	17.71	769			17.71	670
	17.72	784			17.72	694
	17.73	727			17.73	654
	17.74	707			17.74	678
	17.75	705			17.75	677
	17.76	742			17.76	705
	17.77	772			17.77	670
	17.78	727			17.78	723
	17.79	760			17.79	693
	17.8	753			17.8	696
	17.81	743			17.81	674
	17.82	717			17.82	685
	17.83	708			17.83	731
	17.84	738			17.84	671
	17.85	721			17.85	696
	17.86	761			17.86	665
	17.87	726			17.87	644
	17.88	742			17.88	686
	17.89	710			17.89	661
	17.9	722			17.9	621
	17.91	744			17.91	633
	17.92	744			17.92	690
	17.93	717			17.93	664
	17.94	745			17.94	645
	17.95	733			17.95	720
	17.96	690			17.96	661
	17.97	750			17.97	679
	17.98	766			17.98	690
	17.99	720			17.99	700
	18	728			18	683
	18.01	709			18.01	678
	18.02	709			18.02	646
	18.03	706			18.03	650
	18.04	711			18.04	680
	18.05	751			18.05	706
	18.06	740			18.06	667
	18.07	712			18.07	674
	18.08	738			18.08	690
	18.09	696			18.09	670
	18.1	720			18.1	684
	18.11	733			18.11	710
	18.12	680			18.12	705
	18.13	686			18.13	684
	18.14	721			18.14	661
	18.15	739			18.15	649
	18.16	748			18.16	642
	18.17	743			18.17	687
	18.18	660			18.18	695
	18.19	691			18.19	616
	18.2	721			18.2	644
	18.21	741			18.21	663
	18.22	698			18.22	662
	18.23	717			18.23	686
	18.24	711			18.24	612
	18.25	676			18.25	688
	18.26	729			18.26	631
	18.27	710			18.27	684
	18.28	651			18.28	685
	18.29	698			18.29	640
	18.3	697			18.3	677
	18.31	711			18.31	636
	18.32	698			18.32	674
	18.33	728			18.33	636
	18.34	701			18.34	669
	18.35	699			18.35	688
	18.36	697			18.36	652
	18.37	717			18.37	618
	18.38	701			18.38	651
	18.39	712			18.39	666
	18.4	733			18.4	634
	18.41	652			18.41	660
	18.42	704			18.42	630
	18.43	708			18.43	672
	18.44	715			18.44	660
	18.45	726			18.45	648
	18.46	724			18.46	663
	18.47	709			18.47	660
	18.48	716			18.48	621
	18.49	726			18.49	647
	18.5	727			18.5	614
	18.51	721			18.51	632
	18.52	690			18.52	633
	18.53	680			18.53	660
	18.54	706			18.54	656
	18.55	727			18.55	680
	18.56	753			18.56	640
	18.57	674			18.57	622
	18.58	689			18.58	622
	18.59	734			18.59	669
	18.6	691			18.6	668
	18.61	684			18.61	674
	18.62	657			18.62	676
	18.63	671			18.63	676
	18.64	700			18.64	663
	18.65	735			18.65	620
	18.66	699			18.66	623
	18.67	686			18.67	654
	18.68	656			18.68	643
	18.69	694			18.69	613
	18.7	696			18.7	623
	18.71	624			18.71	646
	18.72	719			18.72	628
	18.73	697			18.73	655
	18.74	684			18.74	661
	18.75	694			18.75	625
	18.76	669			18.76	635
	18.77	680			18.77	641
	18.78	688			18.78	650
	18.79	752			18.79	634
	18.8	665			18.8	648
	18.81	646			18.81	650
	18.82	694			18.82	603
	18.83	651			18.83	623
	18.84	677			18.84	619
	18.85	692			18.85	635
	18.86	705			18.86	671
	18.87	708			18.87	662
	18.88	725			18.88	647
	18.89	665			18.89	611
	18.9	678			18.9	637
	18.91	702			18.91	618
	18.92	648			18.92	643
	18.93	648			18.93	673
	18.94	655			18.94	683
	18.95	668			18.95	661
	18.96	643			18.96	655
	18.97	723			18.97	652
	18.98	697			18.98	679
	18.99	675			18.99	623
	19	678			19	660
	19.01	675			19.01	657
	19.02	669			19.02	637
	19.03	686			19.03	619
	19.04	659			19.04	593
	19.05	664			19.05	630
	19.06	664			19.06	655
	19.07	657			19.07	631
	19.08	642			19.08	688
	19.09	694			19.09	659
	19.1	708			19.1	637
	19.11	684			19.11	627
	19.12	673			19.12	670
	19.13	651			19.13	665
	19.14	635			19.14	662
	19.15	669			19.15	647
	19.16	635			19.16	634
	19.17	663			19.17	667
	19.18	694			19.18	585
	19.19	665			19.19	642
	19.2	677			19.2	640
	19.21	720			19.21	639
	19.22	709			19.22	609
	19.23	671			19.23	634
	19.24	646			19.24	655
	19.25	630			19.25	651
	19.26	626			19.26	656
	19.27	623			19.27	667
	19.28	637			19.28	602
	19.29	656			19.29	630
	19.3	627			19.3	595
	19.31	673			19.31	615
	19.32	656			19.32	671
	19.33	659			19.33	632
	19.34	686			19.34	620
	19.35	678			19.35	568
	19.36	627			19.36	628
	19.37	648			19.37	618
	19.38	649			19.38	655
	19.39	683			19.39	597
	19.4	666			19.4	650
	19.41	652			19.41	609
	19.42	647			19.42	625
	19.43	668			19.43	645
	19.44	649			19.44	605
	19.45	658			19.45	644
	19.46	659			19.46	628
	19.47	641			19.47	624
	19.48	630			19.48	595
	19.49	700			19.49	622
	19.5	657			19.5	660
	19.51	604			19.51	644
	19.52	665			19.52	633
	19.53	639			19.53	634
	19.54	678			19.54	610
	19.55	632			19.55	589
	19.56	626			19.56	639
	19.57	629			19.57	683
	19.58	647			19.58	651
	19.59	628			19.59	606
	19.6	675			19.6	613
	19.61	619			19.61	688
	19.62	641			19.62	593
	19.63	654			19.63	635
	19.64	649			19.64	625
	19.65	666			19.65	598
	19.66	680			19.66	625
	19.67	640			19.67	668
	19.68	656			19.68	580
	19.69	648			19.69	591
	19.7	640			19.7	631
	19.71	634			19.71	635
	19.72	612			19.72	634
	19.73	606			19.73	660
	19.74	684			19.74	609
	19.75	666			19.75	609
	19.76	679			19.76	635
	19.77	649			19.77	636
	19.78	686			19.78	616
	19.79	655			19.79	620
	19.8	648			19.8	641
	19.81	641			19.81	640
	19.82	646			19.82	667
	19.83	617			19.83	623
	19.84	669			19.84	638
	19.85	675			19.85	657
	19.86	675			19.86	616
	19.87	647			19.87	651
	19.88	686			19.88	615
	19.89	670			19.89	597
	19.9	655			19.9	661
	19.91	602			19.91	670
	19.92	622			19.92	649
	19.93	625			19.93	653
	19.94	626			19.94	618
	19.95	669			19.95	634
	19.96	613			19.96	609
	19.97	626			19.97	660
	19.98	634			19.98	650
	19.99	656			19.99	635
	20	638			20	655
	20.01	652			20.01	643
	20.02	631			20.02	657
	20.03	624			20.03	671
	20.04	603			20.04	649
	20.05	634			20.05	663
	20.06	670			20.06	633
	20.07	674			20.07	640
	20.08	642			20.08	619
	20.09	639			20.09	648
	20.1	662			20.1	671
	20.11	674			20.11	626
	20.12	661			20.12	608
	20.13	676			20.13	601
	20.14	636			20.14	595
	20.15	592			20.15	669
	20.16	608			20.16	613
	20.17	654			20.17	590
	20.18	639			20.18	627
	20.19	650			20.19	614
	20.2	639			20.2	610
	20.21	625			20.21	663
	20.22	630			20.22	616
	20.23	668			20.23	604
	20.24	633			20.24	629
	20.25	605			20.25	651
	20.26	605			20.26	612
	20.27	639			20.27	601
	20.28	639			20.28	637
	20.29	641			20.29	606
	20.3	619			20.3	643
	20.31	647			20.31	670
	20.32	628			20.32	612
	20.33	654			20.33	594
	20.34	657			20.34	633
	20.35	650			20.35	675
	20.36	617			20.36	616
	20.37	674			20.37	614
	20.38	570			20.38	645
	20.39	629			20.39	602
	20.4	605			20.4	654
	20.41	655			20.41	644
	20.42	673			20.42	631
	20.43	654			20.43	671
	20.44	616			20.44	616
	20.45	662			20.45	614
	20.46	655			20.46	611
	20.47	675			20.47	628
	20.48	630			20.48	637
	20.49	624			20.49	645
	20.5	591			20.5	653
	20.51	643			20.51	639
	20.52	645			20.52	633
	20.53	634			20.53	637
	20.54	631			20.54	650
	20.55	645			20.55	611
	20.56	603			20.56	658
	20.57	606			20.57	586
	20.58	630			20.58	651
	20.59	610			20.59	617
	20.6	634			20.6	588
	20.61	671			20.61	610
	20.62	633			20.62	590
	20.63	637			20.63	613
	20.64	617			20.64	601
	20.65	632			20.65	613
	20.66	653			20.66	596
	20.67	633			20.67	612
	20.68	610			20.68	621
	20.69	603			20.69	611
	20.7	658			20.7	605
	20.71	650			20.71	630
	20.72	638			20.72	635
	20.73	633			20.73	622
	20.74	636			20.74	650
	20.75	611			20.75	622
	20.76	659			20.76	658
	20.77	663			20.77	658
	20.78	618			20.78	614
	20.79	618			20.79	595
	20.8	602			20.8	587
	20.81	659			20.81	619
	20.82	660			20.82	668
	20.83	635			20.83	617
	20.84	622			20.84	648
	20.85	631			20.85	649
	20.86	690			20.86	605
	20.87	623			20.87	622
	20.88	649			20.88	657
	20.89	625			20.89	663
	20.9	643			20.9	680
	20.91	611			20.91	656
	20.92	645			20.92	615
	20.93	670			20.93	605
	20.94	644			20.94	624
	20.95	621			20.95	647
	20.96	632			20.96	618
	20.97	633			20.97	652
	20.98	618			20.98	621
	20.99	620			20.99	636
	21	618			21	649
	21.01	616			21.01	660
	21.02	609			21.02	669
	21.03	589			21.03	624
	21.04	578			21.04	709
	21.05	603			21.05	653
	21.06	673			21.06	622
	21.07	619			21.07	651
	21.08	684			21.08	678
	21.09	680			21.09	686
	21.1	689			21.1	638
	21.11	677			21.11	624
	21.12	618			21.12	675
	21.13	630			21.13	622
	21.14	617			21.14	629
	21.15	618			21.15	667
	21.16	610			21.16	710
	21.17	627			21.17	671
	21.18	596			21.18	666
	21.19	666			21.19	650
	21.2	658			21.2	636
	21.21	632			21.21	641
	21.22	644			21.22	679
	21.23	661			21.23	640
	21.24	659			21.24	687
	21.25	640			21.25	708
	21.26	717			21.26	686
	21.27	637			21.27	700
	21.28	658			21.28	616
	21.29	674			21.29	666
	21.3	668			21.3	693
	21.31	641			21.31	682
	21.32	682			21.32	747
	21.33	635			21.33	667
	21.34	686			21.34	707
	21.35	617			21.35	697
	21.36	630			21.36	685
	21.37	690			21.37	693
	21.38	648			21.38	729
	21.39	663			21.39	690
	21.4	675			21.4	754
	21.41	672			21.41	701
	21.42	694			21.42	688
	21.43	681			21.43	704
	21.44	710			21.44	718
	21.45	642			21.45	772
	21.46	661			21.46	709
	21.47	672			21.47	714
	21.48	663			21.48	709
	21.49	648			21.49	803
	21.5	672			21.5	792
	21.51	644			21.51	753
	21.52	638			21.52	770
	21.53	710			21.53	731
	21.54	695			21.54	778
	21.55	688			21.55	772
	21.56	674			21.56	849
	21.57	751			21.57	826
	21.58	722			21.58	804
	21.59	690			21.59	822
	21.6	699			21.6	859
	21.61	768			21.61	873
	21.62	716			21.62	933
	21.63	724			21.63	928
	21.64	722			21.64	986
	21.65	721			21.65	942
	21.66	710			21.66	1003
	21.67	768			21.67	1030
	21.68	788			21.68	1080
	21.69	764			21.69	1095
	21.7	815			21.7	1174
	21.71	813			21.71	1231
	21.72	837			21.72	1262
	21.73	885			21.73	1317
	21.74	881			21.74	1329
	21.75	911			21.75	1442
	21.76	907			21.76	1528
	21.77	963			21.77	1578
	21.78	1021			21.78	1663
	21.79	1044			21.79	1693
	21.8	1048			21.8	1707
	21.81	1106			21.81	1797
	21.82	1215			21.82	1777
	21.83	1205			21.83	1893
	21.84	1225			21.84	1900
	21.85	1270			21.85	1947
	21.86	1314			21.86	2031
	21.87	1303			21.87	2059
	21.88	1403			21.88	2080
	21.89	1430			21.89	2181
	21.9	1469			21.9	2201
	21.91	1476			21.91	2330
	21.92	1557			21.92	2402
	21.93	1525			21.93	2425
	21.94	1534			21.94	2266
	21.95	1540			21.95	2404
	21.96	1514			21.96	2429
	21.97	1565			21.97	2485
	21.98	1585			21.98	2544
	21.99	1543			21.99	2620
	22	1582			22	2591
	22.01	1512			22.01	2633
	22.02	1541			22.02	2712
	22.03	1565			22.03	2780
	22.04	1538			22.04	2757
	22.05	1493			22.05	2736
	22.06	1481			22.06	2728
	22.07	1447			22.07	2810
	22.08	1440			22.08	2837
	22.09	1414			22.09	2781
	22.1	1371			22.1	2836
	22.11	1381			22.11	2822
	22.12	1420			22.12	2889
	22.13	1423			22.13	2871
	22.14	1336			22.14	2883
	22.15	1363			22.15	3000
	22.16	1375			22.16	2956
	22.17	1395			22.17	2902
	22.18	1312			22.18	2909
	22.19	1404			22.19	2982
	22.2	1435			22.2	2902
	22.21	1365			22.21	2972
	22.22	1403			22.22	2886
	22.23	1413			22.23	2897
	22.24	1444			22.24	2963
	22.25	1425			22.25	2998
	22.26	1456			22.26	3010
	22.27	1441			22.27	2956
	22.28	1494			22.28	3040
	22.29	1535			22.29	3085
	22.3	1460			22.3	2866
	22.31	1498			22.31	2837
	22.32	1512			22.32	2801
	22.33	1518			22.33	2931
	22.34	1549			22.34	2805
	22.35	1535			22.35	2818
	22.36	1614			22.36	2769
	22.37	1571			22.37	2791
	22.38	1641			22.38	2701
	22.39	1625			22.39	2717
	22.4	1712			22.4	2684
	22.41	1683			22.41	2713
	22.42	1663			22.42	2622
	22.43	1767			22.43	2581
	22.44	1797			22.44	2545
	22.45	1907			22.45	2532
	22.46	1946			22.46	2506
	22.47	2001			22.47	2530
	22.48	2016			22.48	2312
	22.49	2098			22.49	2300
	22.5	2262			22.5	2295
	22.51	2247			22.51	2341
	22.52	2317			22.52	2279
	22.53	2340			22.53	2259
	22.54	2462			22.54	2179
	22.55	2448			22.55	2074
	22.56	2499			22.56	2142
	22.57	2536			22.57	2084
	22.58	2552			22.58	2043
	22.59	2553			22.59	2015
	22.6	2566			22.6	1880
	22.61	2519			22.61	1815
	22.62	2582			22.62	1885
	22.63	2495			22.63	1756
	22.64	2466			22.64	1677
	22.65	2496			22.65	1609
	22.66	2486			22.66	1531
	22.67	2416			22.67	1460
	22.68	2360			22.68	1464
	22.69	2284			22.69	1399
	22.7	2222			22.7	1347
	22.71	2185			22.71	1271
	22.72	2223			22.72	1270
	22.73	2194			22.73	1274
	22.74	2048			22.74	1215
	22.75	2020			22.75	1240
	22.76	2011			22.76	1139
	22.77	2057			22.77	1094
	22.78	2014			22.78	1083
	22.79	1974			22.79	1119
	22.8	1903			22.8	1109
	22.81	1876			22.81	1041
	22.82	1842			22.82	1082
	22.83	1845			22.83	1067
	22.84	1764			22.84	1113
	22.85	1748			22.85	1034
	22.86	1638			22.86	1105
	22.87	1677			22.87	1119
	22.88	1593			22.88	1137
	22.89	1563			22.89	1165
	22.9	1516			22.9	1158
	22.91	1529			22.91	1167
	22.92	1457			22.92	1235
	22.93	1450			22.93	1291
	22.94	1429			22.94	1281
	22.95	1391			22.95	1276
	22.96	1401			22.96	1297
	22.97	1443			22.97	1363
	22.98	1412			22.98	1366
	22.99	1409			22.99	1410
	23	1432			23	1436
	23.01	1482			23.01	1452
	23.02	1465			23.02	1482
	23.03	1472			23.03	1499
	23.04	1504			23.04	1523
	23.05	1488			23.05	1473
	23.06	1525			23.06	1545
	23.07	1541			23.07	1579
	23.08	1531			23.08	1582
	23.09	1550			23.09	1698
	23.1	1555			23.1	1667
	23.11	1466			23.11	1706
	23.12	1545			23.12	1777
	23.13	1498			23.13	1826
	23.14	1521			23.14	1794
	23.15	1490			23.15	1828
	23.16	1464			23.16	1827
	23.17	1436			23.17	1912
	23.18	1480			23.18	1859
	23.19	1442			23.19	1865
	23.2	1377			23.2	1925
	23.21	1410			23.21	1901
	23.22	1378			23.22	1959
	23.23	1381			23.23	1911
	23.24	1352			23.24	1967
	23.25	1277			23.25	2061
	23.26	1357			23.26	2091
	23.27	1337			23.27	2065
	23.28	1360			23.28	2092
	23.29	1329			23.29	2033
	23.3	1326			23.3	2088
	23.31	1320			23.31	2107
	23.32	1257			23.32	2046
	23.33	1291			23.33	2171
	23.34	1333			23.34	2133
	23.35	1290			23.35	2134
	23.36	1314			23.36	2161
	23.37	1405			23.37	2107
	23.38	1391			23.38	2116
	23.39	1302			23.39	2156
	23.4	1297			23.4	2113
	23.41	1438			23.41	2091
	23.42	1430			23.42	2124
	23.43	1478			23.43	2145
	23.44	1525			23.44	2113
	23.45	1494			23.45	2137
	23.46	1543			23.46	2190
	23.47	1737			23.47	2188
	23.48	1739			23.48	2098
	23.49	1786			23.49	2216
	23.5	1866			23.5	2098
	23.51	1958			23.51	2177
	23.52	2015			23.52	2094
	23.53	2147			23.53	2007
	23.54	2209			23.54	2099
	23.55	2215			23.55	2123
	23.56	2214			23.56	2060
	23.57	2379			23.57	2116
	23.58	2353			23.58	2038
	23.59	2297			23.59	2044
	23.6	2356			23.6	1975
	23.61	2457			23.61	2005
	23.62	2434			23.62	1971
	23.63	2457			23.63	1970
	23.64	2460			23.64	1958
	23.65	2568			23.65	1914
	23.66	2615			23.66	1894
	23.67	2566			23.67	1902
	23.68	2587			23.68	1855
	23.69	2605			23.69	1839
	23.7	2512			23.7	1916
	23.71	2603			23.71	1823
	23.72	2647			23.72	1790
	23.73	2651			23.73	1781
	23.74	2654			23.74	1753
	23.75	2618			23.75	1710
	23.76	2535			23.76	1641
	23.77	2524			23.77	1582
	23.78	2532			23.78	1535
	23.79	2465			23.79	1583
	23.8	2553			23.8	1589
	23.81	2504			23.81	1556
	23.82	2450			23.82	1498
	23.83	2416			23.83	1453
	23.84	2433			23.84	1403
	23.85	2361			23.85	1336
	23.86	2290			23.86	1287
	23.87	2245			23.87	1295
	23.88	2280			23.88	1268
	23.89	2234			23.89	1218
	23.9	2196			23.9	1219
	23.91	2158			23.91	1151
	23.92	2126			23.92	1114
	23.93	2020			23.93	1094
	23.94	2006			23.94	1083
	23.95	1889			23.95	1056
	23.96	1862			23.96	1061
	23.97	1744			23.97	996
	23.98	1728			23.98	987
	23.99	1683			23.99	1005
	24	1632			24	905
	24.01	1547			24.01	957
	24.02	1559			24.02	890
	24.03	1467			24.03	917
	24.04	1367			24.04	854
	24.05	1335			24.05	855
	24.06	1263			24.06	826
	24.07	1182			24.07	850
	24.08	1123			24.08	825
	24.09	1151			24.09	860
	24.1	1092			24.1	834
	24.11	1049			24.11	804
	24.12	1034			24.12	863
	24.13	945			24.13	788
	24.14	910			24.14	776
	24.15	966			24.15	826
	24.16	889			24.16	718
	24.17	856			24.17	750
	24.18	850			24.18	795
	24.19	834			24.19	752
	24.2	786			24.2	781
	24.21	766			24.21	732
	24.22	828			24.22	769
	24.23	811			24.23	756
	24.24	812			24.24	798
	24.25	801			24.25	752
	24.26	838			24.26	770
	24.27	805			24.27	788
	24.28	750			24.28	773
	24.29	813			24.29	766
	24.3	774			24.3	795
	24.31	788			24.31	750
	24.32	776			24.32	716
	24.33	796			24.33	766
	24.34	773			24.34	777
	24.35	793			24.35	753
	24.36	766			24.36	812
	24.37	758			24.37	826
	24.38	771			24.38	788
	24.39	787			24.39	776
	24.4	813			24.4	769
	24.41	821			24.41	764
	24.42	814			24.42	755
	24.43	770			24.43	777
	24.44	827			24.44	792
	24.45	792			24.45	804
	24.46	768			24.46	752
	24.47	791			24.47	737
	24.48	794			24.48	795
	24.49	763			24.49	805
	24.5	770			24.5	790
	24.51	770			24.51	719
	24.52	780			24.52	732
	24.53	759			24.53	767
	24.54	769			24.54	749
	24.55	761			24.55	764
	24.56	817			24.56	764
	24.57	828			24.57	764
	24.58	818			24.58	782
	24.59	827			24.59	806
	24.6	823			24.6	765
	24.61	797			24.61	765
	24.62	795			24.62	799
	24.63	776			24.63	792
	24.64	805			24.64	768
	24.65	807			24.65	753
	24.66	803			24.66	778
	24.67	798			24.67	783
	24.68	844			24.68	794
	24.69	862			24.69	761
	24.7	847			24.7	731
	24.71	885			24.71	796
	24.72	854			24.72	798
	24.73	932			24.73	779
	24.74	860			24.74	805
	24.75	874			24.75	808
	24.76	809			24.76	815
	24.77	874			24.77	857
	24.78	870			24.78	802
	24.79	925			24.79	829
	24.8	985			24.8	842
	24.81	937			24.81	885
	24.82	966			24.82	832
	24.83	1015			24.83	819
	24.84	1021			24.84	830
	24.85	1037			24.85	842
	24.86	1013			24.86	885
	24.87	1032			24.87	855
	24.88	1138			24.88	901
	24.89	1117			24.89	891
	24.9	1193			24.9	905
	24.91	1163			24.91	861
	24.92	1162			24.92	955
	24.93	1208			24.93	914
	24.94	1239			24.94	916
	24.95	1313			24.95	926
	24.96	1410			24.96	1032
	24.97	1449			24.97	963
	24.98	1547			24.98	988
	24.99	1549			24.99	1048
	25	1735			25	1056
	25.01	1718			25.01	1039
	25.02	1827			25.02	1078
	25.03	1890			25.03	1115
	25.04	2028			25.04	1163
	25.05	2086			25.05	1192
	25.06	2143			25.06	1263
	25.07	2279			25.07	1294
	25.08	2343			25.08	1387
	25.09	2441			25.09	1378
	25.1	2528			25.1	1479
	25.11	2585			25.11	1579
	25.12	2634			25.12	1520
	25.13	2866			25.13	1698
	25.14	2795			25.14	1656
	25.15	2983			25.15	1871
	25.16	3188			25.16	1915
	25.17	3277			25.17	2064
	25.18	3228			25.18	2170
	25.19	3402			25.19	2196
	25.2	3461			25.2	2355
	25.21	3685			25.21	2323
	25.22	3605			25.22	2354
	25.23	3740			25.23	2528
	25.24	3921			25.24	2603
	25.25	3970			25.25	2756
	25.26	4010			25.26	2870
	25.27	3993			25.27	2831
	25.28	3979			25.28	2890
	25.29	4180			25.29	2996
	25.3	4266			25.3	3047
	25.31	4336			25.31	3187
	25.32	4248			25.32	3187
	25.33	4185			25.33	3412
	25.34	4277			25.34	3363
	25.35	4228			25.35	3425
	25.36	4230			25.36	3451
	25.37	4184			25.37	3519
	25.38	4149			25.38	3593
	25.39	4262			25.39	3654
	25.4	4054			25.4	3826
	25.41	4062			25.41	3865
	25.42	4057			25.42	3853
	25.43	3974			25.43	3866
	25.44	3952			25.44	3952
	25.45	3796			25.45	4022
	25.46	3869			25.46	4021
	25.47	3674			25.47	4001
	25.48	3698			25.48	4109
	25.49	3593			25.49	4149
	25.5	3604			25.5	4258
	25.51	3580			25.51	4219
	25.52	3436			25.52	4296
	25.53	3378			25.53	4246
	25.54	3186			25.54	4231
	25.55	3323			25.55	4338
	25.56	3244			25.56	4331
	25.57	3196			25.57	4371
	25.58	3128			25.58	4311
	25.59	2987			25.59	4342
	25.6	2891			25.6	4353
	25.61	2818			25.61	4355
	25.62	2807			25.62	4341
	25.63	2698			25.63	4308
	25.64	2591			25.64	4390
	25.65	2553			25.65	4394
	25.66	2509			25.66	4310
	25.67	2416			25.67	4440
	25.68	2361			25.68	4247
	25.69	2363			25.69	4276
	25.7	2333			25.7	4259
	25.71	2241			25.71	4299
	25.72	2139			25.72	4278
	25.73	2127			25.73	4189
	25.74	2116			25.74	4250
	25.75	2067			25.75	4170
	25.76	2008			25.76	4141
	25.77	1955			25.77	4249
	25.78	2013			25.78	4183
	25.79	1974			25.79	4198
	25.8	2007			25.8	4085
	25.81	1977			25.81	4102
	25.82	1846			25.82	3982
	25.83	1865			25.83	4001
	25.84	1937			25.84	3976
	25.85	1843			25.85	3868
	25.86	1933			25.86	3871
	25.87	1898			25.87	3993
	25.88	1934			25.88	3786
	25.89	1912			25.89	3779
	25.9	1876			25.9	3806
	25.91	1925			25.91	3623
	25.92	1928			25.92	3701
	25.93	1939			25.93	3716
	25.94	2005			25.94	3718
	25.95	1985			25.95	3574
	25.96	1970			25.96	3479
	25.97	1973			25.97	3333
	25.98	2025			25.98	3244
	25.99	2070			25.99	3261
	26	2032			26	3167
	26.01	2051			26.01	3225
	26.02	2064			26.02	3114
	26.03	2060			26.03	3102
	26.04	2073			26.04	2959
	26.05	2027			26.05	2927
	26.06	2020			26.06	2800
	26.07	2031			26.07	2830
	26.08	2005			26.08	2707
	26.09	1957			26.09	2559
	26.1	1961			26.1	2535
	26.11	2017			26.11	2488
	26.12	1862			26.12	2451
	26.13	1838			26.13	2309
	26.14	1790			26.14	2313
	26.15	1741			26.15	2202
	26.16	1643			26.16	2041
	26.17	1639			26.17	2027
	26.18	1523			26.18	1991
	26.19	1525			26.19	1869
	26.2	1491			26.2	1822
	26.21	1413			26.21	1834
	26.22	1345			26.22	1735
	26.23	1265			26.23	1639
	26.24	1233			26.24	1541
	26.25	1188			26.25	1487
	26.26	1080			26.26	1433
	26.27	1035			26.27	1413
	26.28	1069			26.28	1293
	26.29	1061			26.29	1216
	26.3	935			26.3	1199
	26.31	934			26.31	1145
	26.32	875			26.32	1102
	26.33	865			26.33	1088
	26.34	901			26.34	1090
	26.35	828			26.35	1024
	26.36	784			26.36	1024
	26.37	780			26.37	977
	26.38	782			26.38	949
	26.39	763			26.39	860
	26.4	765			26.4	889
	26.41	758			26.41	882
	26.42	739			26.42	868
	26.43	738			26.43	796
	26.44	753			26.44	755
	26.45	753			26.45	809
	26.46	741			26.46	813
	26.47	763			26.47	831
	26.48	739			26.48	799
	26.49	708			26.49	785
	26.5	668			26.5	783
	26.51	692			26.51	792
	26.52	712			26.52	762
	26.53	720			26.53	764
	26.54	735			26.54	740
	26.55	688			26.55	726
	26.56	754			26.56	736
	26.57	682			26.57	765
	26.58	760			26.58	763
	26.59	687			26.59	723
	26.6	724			26.6	724
	26.61	714			26.61	711
	26.62	659			26.62	727
	26.63	728			26.63	718
	26.64	737			26.64	719
	26.65	716			26.65	700
	26.66	753			26.66	742
	26.67	745			26.67	735
	26.68	799			26.68	736
	26.69	739			26.69	748
	26.7	754			26.7	725
	26.71	774			26.71	731
	26.72	757			26.72	718
	26.73	812			26.73	732
	26.74	786			26.74	758
	26.75	792			26.75	696
	26.76	814			26.76	730
	26.77	865			26.77	718
	26.78	822			26.78	755
	26.79	875			26.79	731
	26.8	889			26.8	767
	26.81	916			26.81	742
	26.82	950			26.82	735
	26.83	990			26.83	768
	26.84	961			26.84	814
	26.85	963			26.85	793
	26.86	976			26.86	837
	26.87	979			26.87	786
	26.88	961			26.88	865
	26.89	1039			26.89	796
	26.9	1072			26.9	795
	26.91	1090			26.91	813
	26.92	1046			26.92	813
	26.93	1021			26.93	827
	26.94	1071			26.94	843
	26.95	1035			26.95	873
	26.96	1053			26.96	868
	26.97	1107			26.97	875
	26.98	1042			26.98	866
	26.99	1047			26.99	811
	27	1061			27	886
	27.01	1028			27.01	901
	27.02	1088			27.02	904
	27.03	1085			27.03	899
	27.04	1002			27.04	860
	27.05	977			27.05	895
	27.06	1006			27.06	872
	27.07	984			27.07	932
	27.08	987			27.08	921
	27.09	949			27.09	905
	27.1	976			27.1	926
	27.11	997			27.11	958
	27.12	923			27.12	951
	27.13	912			27.13	908
	27.14	918			27.14	907
	27.15	927			27.15	931
	27.16	908			27.16	971
	27.17	902			27.17	986
	27.18	877			27.18	951
	27.19	876			27.19	923
	27.2	908			27.2	957
	27.21	853			27.21	978
	27.22	861			27.22	965
	27.23	868			27.23	953
	27.24	858			27.24	1023
	27.25	899			27.25	959
	27.26	867			27.26	1014
	27.27	865			27.27	915
	27.28	897			27.28	989
	27.29	834			27.29	940
	27.3	803			27.3	939
	27.31	826			27.31	971
	27.32	804			27.32	986
	27.33	805			27.33	979
	27.34	902			27.34	941
	27.35	853			27.35	986
	27.36	795			27.36	991
	27.37	815			27.37	994
	27.38	763			27.38	951
	27.39	798			27.39	970
	27.4	814			27.4	933
	27.41	794			27.41	942
	27.42	756			27.42	991
	27.43	729			27.43	963
	27.44	776			27.44	931
	27.45	727			27.45	964
	27.46	746			27.46	941
	27.47	724			27.47	939
	27.48	715			27.48	918
	27.49	705			27.49	954
	27.5	695			27.5	974
	27.51	738			27.51	872
	27.52	767			27.52	914
	27.53	685			27.53	952
	27.54	652			27.54	854
	27.55	646			27.55	903
	27.56	664			27.56	945
	27.57	678			27.57	907
	27.58	688			27.58	926
	27.59	663			27.59	903
	27.6	719			27.6	891
	27.61	685			27.61	886
	27.62	683			27.62	865
	27.63	692			27.63	922
	27.64	681			27.64	864
	27.65	696			27.65	881
	27.66	720			27.66	848
	27.67	755			27.67	845
	27.68	679			27.68	874
	27.69	711			27.69	891
	27.7	722			27.7	827
	27.71	711			27.71	790
	27.72	703			27.72	801
	27.73	722			27.73	798
	27.74	752			27.74	761
	27.75	728			27.75	786
	27.76	762			27.76	797
	27.77	699			27.77	818
	27.78	732			27.78	810
	27.79	695			27.79	762
	27.8	682			27.8	766
	27.81	668			27.81	699
	27.82	682			27.82	746
	27.83	680			27.83	752
	27.84	696			27.84	721
	27.85	688			27.85	685
	27.86	678			27.86	703
	27.87	690			27.87	675
	27.88	643			27.88	688
	27.89	591			27.89	734
	27.9	567			27.9	662
	27.91	593			27.91	705
	27.92	594			27.92	680
	27.93	601			27.93	653
	27.94	581			27.94	656
	27.95	590			27.95	609
	27.96	574			27.96	620
	27.97	545			27.97	630
	27.98	522			27.98	590
	27.99	524			27.99	633
	28	549			28	600
	28.01	536			28.01	576
	28.02	540			28.02	578
	28.03	540			28.03	586
	28.04	511			28.04	559
	28.05	561			28.05	569
	28.06	543			28.06	579
	28.07	534			28.07	534
	28.08	530			28.08	549
	28.09	552			28.09	542
	28.1	525			28.1	580
	28.11	505			28.11	533
	28.12	533			28.12	523
	28.13	548			28.13	598
	28.14	533			28.14	558
	28.15	508			28.15	565
	28.16	516			28.16	620
	28.17	531			28.17	679
	28.18	537			28.18	678
	28.19	505			28.19	673
	28.2	478			28.2	696
	28.21	497			28.21	797
	28.22	522			28.22	754
	28.23	530			28.23	704
	28.24	505			28.24	706
	28.25	446			28.25	642
	28.26	471			28.26	619
	28.27	434			28.27	608
	28.28	482			28.28	609
	28.29	464			28.29	654
	28.3	524			28.3	567
	28.31	448			28.31	600
	28.32	464			28.32	524
	28.33	498			28.33	540
	28.34	512			28.34	537
	28.35	502			28.35	535
	28.36	484			28.36	542
	28.37	479			28.37	532
	28.38	464			28.38	513
	28.39	452			28.39	533
	28.4	468			28.4	541
	28.41	482			28.41	506
	28.42	456			28.42	532
	28.43	484			28.43	516
	28.44	491			28.44	528
	28.45	492			28.45	520
	28.46	461			28.46	515
	28.47	478			28.47	534
	28.48	433			28.48	495
	28.49	499			28.49	484
	28.5	478			28.5	520
	28.51	458			28.51	502
	28.52	438			28.52	512
	28.53	454			28.53	489
	28.54	481			28.54	482
	28.55	456			28.55	481
	28.56	429			28.56	499
	28.57	456			28.57	499
	28.58	454			28.58	488
	28.59	455			28.59	491
	28.6	439			28.6	512
	28.61	442			28.61	496
	28.62	455			28.62	487
	28.63	485			28.63	490
	28.64	466			28.64	494
	28.65	499			28.65	495
	28.66	478			28.66	489
	28.67	458			28.67	493
	28.68	441			28.68	491
	28.69	455			28.69	512
	28.7	461			28.7	512
	28.71	468			28.71	479
	28.72	449			28.72	459
	28.73	487			28.73	484
	28.74	425			28.74	458
	28.75	479			28.75	449
	28.76	478			28.76	467
	28.77	493			28.77	476
	28.78	427			28.78	449
	28.79	445			28.79	497
	28.8	411			28.8	476
	28.81	442			28.81	476
	28.82	457			28.82	479
	28.83	485			28.83	467
	28.84	477			28.84	450
	28.85	493			28.85	486
	28.86	447			28.86	503
	28.87	485			28.87	496
	28.88	435			28.88	441
	28.89	440			28.89	462
	28.9	457			28.9	461
	28.91	453			28.91	463
	28.92	485			28.92	462
	28.93	464			28.93	475
	28.94	437			28.94	443
	28.95	478			28.95	501
	28.96	441			28.96	460
	28.97	453			28.97	473
	28.98	453			28.98	458
	28.99	442			28.99	464
	29	473			29	495
	29.01	446			29.01	481
	29.02	459			29.02	436
	29.03	418			29.03	497
	29.04	436			29.04	481
	29.05	443			29.05	462
	29.06	444			29.06	490
	29.07	432			29.07	483
	29.08	438			29.08	469
	29.09	451			29.09	492
	29.1	447			29.1	458
	29.11	451			29.11	455
	29.12	502			29.12	460
	29.13	479			29.13	458
	29.14	472			29.14	480
	29.15	479			29.15	485
	29.16	455			29.16	483
	29.17	466			29.17	482
	29.18	471			29.18	455
	29.19	463			29.19	494
	29.2	458			29.2	490
	29.21	477			29.21	490
	29.22	485			29.22	469
	29.23	485			29.23	508
	29.24	502			29.24	421
	29.25	479			29.25	493
	29.26	477			29.26	528
	29.27	466			29.27	476
	29.28	479			29.28	463
	29.29	442			29.29	467
	29.3	472			29.3	461
	29.31	473			29.31	489
	29.32	440			29.32	493
	29.33	443			29.33	493
	29.34	445			29.34	474
	29.35	491			29.35	491
	29.36	460			29.36	469
	29.37	486			29.37	480
	29.38	485			29.38	464
	29.39	462			29.39	461
	29.4	473			29.4	517
	29.41	480			29.41	471
	29.42	477			29.42	504
	29.43	456			29.43	499
	29.44	470			29.44	470
	29.45	457			29.45	475
	29.46	495			29.46	470
	29.47	497			29.47	463
	29.48	478			29.48	482
	29.49	511			29.49	491
	29.5	486			29.5	498
	29.51	480			29.51	468
	29.52	496			29.52	474
	29.53	489			29.53	472
	29.54	492			29.54	501
	29.55	517			29.55	479
	29.56	488			29.56	502
	29.57	495			29.57	495
	29.58	499			29.58	461
	29.59	576			29.59	452
	29.6	555			29.6	489
	29.61	537			29.61	431
	29.62	522			29.62	470
	29.63	515			29.63	481
	29.64	554			29.64	493
	29.65	505			29.65	476
	29.66	481			29.66	471
	29.67	554			29.67	471
	29.68	535			29.68	453
	29.69	554			29.69	460
	29.7	593			29.7	454
	29.71	555			29.71	438
	29.72	504			29.72	466
	29.73	546			29.73	454
	29.74	524			29.74	477
	29.75	536			29.75	491
	29.76	586			29.76	490
	29.77	595			29.77	478
	29.78	567			29.78	477
	29.79	572			29.79	465
	29.8	536			29.8	472
	29.81	546			29.81	439
	29.82	547			29.82	440
	29.83	554			29.83	501
	29.84	546			29.84	452
	29.85	551			29.85	425
	29.86	539			29.86	442
	29.87	550			29.87	487
	29.88	569			29.88	444
	29.89	531			29.89	463
	29.9	555			29.9	446
	29.91	550			29.91	454
	29.92	513			29.92	414
	29.93	540			29.93	420
	29.94	504			29.94	443
	29.95	548			29.95	430
	29.96	521			29.96	439
	29.97	555			29.97	443
	29.98	563			29.98	448
[truncated: 1,502 more rows]

## Sheet: fig1e
MoO3	Energy (eV)	Mo	O	Total DOS		HMo4O12	Energy (eV)	Mo	O	H	Total DOS
	-5.13805	4.0295	5.65086	9.68036			-5.15162	3.09982	5.88346	0.02579	9.00907
	-5.09805	4.01998	5.6619	9.68188			-5.09762	2.9444	5.57679	0.02337	8.54456
	-5.05805	3.08899	4.4263	7.51529			-5.04462	3.18245	5.96846	0.02187	9.17278
	-5.01805	2.67383	3.92246	6.59629			-4.99062	3.60819	6.79805	0.02317	10.4294
	-4.97805	2.50823	3.73928	6.24751			-4.93662	3.36422	6.39573	0.0216	9.78155
	-4.93805	2.35013	3.54026	5.89039			-4.88362	2.60594	5.02688	0.01857	7.65139
	-4.89705	2.33988	3.52951	5.86939			-4.82962	2.32801	4.71388	0.02001	7.0619
	-4.85705	2.17548	3.29298	5.46846			-4.77662	2.80453	5.97389	0.02538	8.8038
	-4.81705	2.09818	3.18734	5.28552			-4.72262	3.3544	7.29431	0.02967	10.6784
	-4.77705	2.21887	3.41071	5.62958			-4.66962	3.44694	7.56617	0.03007	11.0432
	-4.73705	2.03646	3.16912	5.20558			-4.61562	3.12493	6.89831	0.0265	10.0497
	-4.69705	1.90485	2.96394	4.86879			-4.56162	2.86804	6.3637	0.02408	9.25582
	-4.65705	2.286	3.56731	5.85331			-4.50862	2.72749	6.23503	0.02482	8.98734
	-4.61605	2.69241	4.22129	6.9137			-4.45462	2.46208	6.07085	0.02587	8.5588
	-4.57605	2.99439	4.61754	7.61193			-4.40162	2.40898	6.48553	0.03078	8.92529
	-4.53605	2.91466	4.37662	7.29128			-4.34762	2.55344	7.20787	0.03809	9.7994
	-4.49605	2.91757	4.4418	7.35937			-4.29362	2.45193	7.2123	0.03826	9.70249
	-4.45605	3.37122	5.2083	8.57952			-4.24062	2.2243	6.86949	0.03103	9.12482
	-4.41605	3.30056	5.05958	8.36014			-4.18662	2.11959	6.79376	0.02697	8.94032
	-4.37605	3.06605	4.66879	7.73484			-4.13362	2.16083	7.29764	0.03438	9.49285
	-4.33505	3.33711	5.18927	8.52638			-4.07962	2.35345	8.42305	0.04564	10.8221
	-4.29505	4.19108	6.60473	10.7958			-4.02662	2.43658	9.02698	0.04568	11.5092
	-4.25505	4.84074	7.63098	12.4717			-3.97262	2.35618	8.88394	0.03828	11.2784
	-4.21505	4.77618	7.60296	12.3791			-3.91862	2.28854	8.73299	0.033	11.0545
	-4.17505	5.14343	8.27356	13.417			-3.86562	1.99888	7.86127	0.02561	9.88576
	-4.13505	5.42051	8.6143	14.0348			-3.81162	1.49813	6.48438	0.01642	7.99893
	-4.09505	4.57867	7.23791	11.8166			-3.75862	1.21942	6.0378	0.01206	7.26928
	-4.05505	3.73009	6.03625	9.76634			-3.70462	1.22135	6.50701	0.01354	7.7419
	-4.01405	3.2875	5.37951	8.66701			-3.65062	1.2688	7.10993	0.01642	8.39515
	-3.97405	3.41814	5.54767	8.96581			-3.59762	1.25371	7.40153	0.01596	8.6712
	-3.93405	4.20968	6.81595	11.0256			-3.54362	1.2392	7.63529	0.01485	8.88934
	-3.89405	5.24698	8.59349	13.8405			-3.49062	1.44063	9.04218	0.02021	10.503
	-3.85405	5.70776	9.54472	15.2525			-3.43662	1.7819	11.2973	0.03022	13.1095
	-3.81405	4.99368	8.32293	13.3166			-3.38362	1.86104	12.363	0.0354	14.2595
	-3.77405	4.03379	6.51056	10.5443			-3.32962	1.68916	12.3232	0.03497	14.0473
	-3.73305	3.49462	5.531	9.02562			-3.27562	1.53268	12.2302	0.03369	13.7966
	-3.69305	3.2958	5.21761	8.51341			-3.22262	1.40097	11.7053	0.03183	13.1381
	-3.65305	3.31958	5.30908	8.62866			-3.16862	1.25528	10.8014	0.03096	12.0877
	-3.61305	3.50981	5.70153	9.21134			-3.11562	1.10233	10.2853	0.03343	11.4211
	-3.57305	3.68524	6.03207	9.71731			-3.06162	0.94843	10.297	0.03614	11.2816
	-3.53305	4.00204	6.55331	10.5554			-3.00762	0.82874	10.3474	0.0328	11.2089
	-3.49305	4.14452	6.77334	10.9179			-2.95462	0.7729	10.3832	0.02741	11.1835
	-3.45205	3.94476	6.4426	10.3874			-2.90062	0.71744	10.0587	0.02809	10.8043
	-3.41205	3.81864	6.2835	10.1021			-2.84762	0.61894	9.12111	0.03004	9.77009
	-3.37205	3.7802	6.2969	10.0771			-2.79362	0.54437	8.77037	0.02931	9.34405
	-3.33205	3.74132	6.27948	10.0208			-2.74062	0.50941	9.2844	0.02726	9.82107
	-3.29205	3.67116	6.22495	9.89611			-2.68662	0.47501	9.39099	0.01977	9.88577
	-3.25205	3.34612	5.8006	9.14672			-2.63262	0.44021	8.94409	0.01093	9.39523
	-3.21205	3.023	5.45716	8.48016			-2.57962	0.41974	9.12765	0.00953	9.55692
	-3.17105	3.11884	5.78639	8.90523			-2.52562	0.40013	9.76939	0.0114	10.1809
	-3.13105	3.20492	5.99003	9.19495			-2.47262	0.34643	9.31141	0.00962	9.66746
	-3.09105	3.05556	5.77534	8.8309			-2.41862	0.27991	8.17874	0.00647	8.46512
	-3.05105	2.7656	5.33808	8.10368			-2.36462	0.24955	7.83912	0.00511	8.09378
	-3.01105	2.70508	5.39704	8.10212			-2.31162	0.22925	7.78128	0.00428	8.01481
	-2.97105	3.12276	6.48818	9.61094			-2.25762	0.19215	7.23892	0.00331	7.43438
	-2.93105	3.52468	7.57117	11.0959			-2.20462	0.17494	7.0396	0.00298	7.21752
	-2.89005	3.5074	7.54634	11.0537			-2.15062	0.17991	7.13474	0.00274	7.31739
	-2.85005	3.3804	7.14677	10.5272			-2.09762	0.16019	6.61246	0.002	6.77465
	-2.81005	3.13896	6.54943	9.68839			-2.04362	0.1102	5.6636	0.00117	5.77497
	-2.77005	2.63116	5.62382	8.25498			-1.98962	0.07162	4.99752	0.00055	5.06969
	-2.73005	2.24776	5.05214	7.2999			-1.93662	0.05645	4.3006	0.0003	4.35735
	-2.69005	2.28328	5.19037	7.47365			-1.88262	0.04046	2.86558	0.00032	2.90636
	-2.65005	2.52912	5.7956	8.32472			-1.82962	0.0249	1.66173	0.00037	1.687
	-2.60905	2.1758	5.37998	7.55578			-1.77562	0.02473	1.79267	0.00038	1.81778
	-2.56905	1.69592	4.74799	6.44391			-1.72162	0.02774	2.24145	0.00032	2.26951
	-2.52905	1.91652	5.72824	7.64476			-1.66862	0.02055	1.9118	0.0002	1.93255
	-2.48905	2.39768	7.5459	9.94358			-1.61462	0.01008	1.24873	7e-05	1.25888
	-2.44905	2.7318	9.23206	11.9639			-1.56162	0.00583	0.91421	2e-05	0.92006
	-2.40905	2.90996	10.1651	13.075			-1.50762	0.0064	0.86517	2e-05	0.87159
	-2.36905	2.59968	9.16194	11.7616			-1.45362	0.00548	0.80796	2e-05	0.81346
	-2.32805	2.00396	7.22352	9.22748			-1.40062	0.00027	0.70235	2e-05	0.70264
	-2.28805	1.66504	6.27209	7.93713			-1.34662	-0.00104	0.53187	1e-05	0.53084
	-2.24805	1.51476	5.95224	7.467			-1.29362	0.0354	0.31005	1e-05	0.34546
	-2.20805	1.391	5.86292	7.25392			-1.23962	0.1087	0.11286	0	0.22156
	-2.16805	1.45304	6.5795	8.03254			-1.18662	0.12042	0.00335	0	0.12377
	-2.12805	1.63356	7.74982	9.38338			-1.13262	0.04864	-0.01502	0	0.03362
	-2.08805	1.84488	8.96696	10.8118			-1.07862	-0.00902	-0.00637	-1e-05	-0.0154
	-2.04705	1.90764	9.37918	11.2868			-1.02562	-0.01217	-0.00155	-1e-05	-0.01373
	-2.00705	1.83756	9.03581	10.8734			-0.97162	0.0638	0.00734	6e-05	0.0712
	-1.96705	1.76032	8.74721	10.5075			-0.91862	0.18915	0.02146	0.00019	0.2108
	-1.92705	1.64296	8.34696	9.98992			-0.86462	0.19593	0.02219	0.0002	0.21832
	-1.88705	1.47576	7.89181	9.36757			-0.81062	0.14537	0.01586	9e-05	0.16132
	-1.84705	1.3374	8.06422	9.40162			-0.75762	0.24915	0.02649	2e-05	0.27566
	-1.80705	1.319	8.95472	10.2737			-0.70362	0.3259	0.0351	-3e-05	0.36097
	-1.76605	1.48368	10.4371	11.9207			-0.65062	0.28175	0.0316	0	0.31335
	-1.72605	2.00364	13.736	15.7396			-0.59662	0.454	0.05835	0.00064	0.51299
	-1.68605	2.56344	17.5119	20.0753			-0.54362	0.80801	0.11478	0.00209	0.92488
	-1.64605	2.367	17.4647	19.8317			-0.48962	0.79418	0.11887	0.0029	0.91595
	-1.60605	2.04896	17.2475	19.2964			-0.43562	0.40483	0.06493	0.00199	0.47175
	-1.56605	1.83628	16.6238	18.4601			-0.38262	0.29067	0.05514	0.00223	0.34804
	-1.52605	1.43724	13.4603	14.8976			-0.32862	0.66064	0.12113	0.00605	0.78782
	-1.48505	1.29016	12.5035	13.7936			-0.27562	1.22792	0.22456	0.01153	1.46401
	-1.44505	1.38148	13.7925	15.174			-0.22162	1.52185	0.28663	0.0134	1.82188
	-1.40505	1.25376	12.9904	14.2442			-0.16762	1.26074	0.24533	0.00917	1.51524
	-1.36505	1.05412	12.102	13.1561			-0.11462	1.10179	0.23428	0.00717	1.34324
	-1.32505	0.9122	12.2838	13.196			-0.06062	1.50451	0.33892	0.01352	1.85695
	-1.28505	0.8288	12.8696	13.6984			-0.00762	1.6656	0.37162	0.0192	2.05642
	-1.24505	0.8145	13.351	14.1655			0.04638	1.20099	0.26191	0.01422	1.47712
	-1.20405	0.74732	12.5602	13.3075			0.09938	0.76819	0.17881	0.00549	0.95249
	-1.16405	0.64897	11.6115	12.2605			0.15338	0.86101	0.23358	0.00401	1.0986
	-1.12405	0.5792	11.0995	11.6787			0.20738	1.0642	0.30567	0.00617	1.37604
	-1.08405	0.47087	9.16249	9.63336			0.26038	0.99281	0.29247	0.00618	1.29146
	-1.04405	0.34738	6.78518	7.13256			0.31438	0.99788	0.28773	0.00778	1.29339
	-1.00405	0.32741	6.345	6.67241			0.36738	1.17055	0.32191	0.01266	1.50512
	-0.96405	0.38141	7.41076	7.79217			0.42138	1.20272	0.32954	0.01391	1.54617
	-0.92405	0.37292	7.47036	7.84328			0.47538	1.06046	0.30022	0.01008	1.37076
	-0.88305	0.33035	6.84468	7.17503			0.52838	1.16777	0.34228	0.01059	1.52064
	-0.84305	0.3597	7.83682	8.19652			0.58238	1.935	0.58452	0.01857	2.53809
	-0.80305	0.37985	8.72849	9.10834			0.63538	2.58056	0.79423	0.02203	3.39682
	-0.76305	0.34522	8.45972	8.80494			0.68938	2.28212	0.71159	0.01402	3.00773
	-0.72305	0.30959	8.58756	8.89715			0.74238	1.90003	0.59892	0.00547	2.50442
	-0.68305	0.32826	9.9687	10.297			0.79638	2.47516	0.74831	0.00893	3.2324
	-0.64305	0.30206	9.24042	9.54248			0.85038	3.83218	1.08724	0.02377	4.94319
	-0.60205	0.21559	7.06283	7.27842			0.90338	4.47145	1.24093	0.03266	5.74504
	-0.56205	0.1563	6.09361	6.24991			0.95738	3.70015	1.06144	0.02445	4.78604
	-0.52205	0.14251	6.21238	6.35489			1.01038	3.03308	0.93345	0.01433	3.98086
	-0.48205	0.1273	6.02248	6.14978			1.06438	3.30773	1.04263	0.0149	4.36526
	-0.44205	0.08334	4.42642	4.50976			1.11838	3.37323	1.0765	0.01561	4.46534
	-0.40205	0.05507	3.52082	3.57589			1.17138	2.56247	0.8492	0.00971	3.42138
	-0.36205	0.04738	3.5402	3.58758			1.22538	2.25669	0.7704	0.00932	3.03641
	-0.32105	0.0334	2.7575	2.7909			1.27838	3.65611	1.23492	0.02001	4.91104
	-0.28105	0.01845	1.70351	1.72196			1.33238	5.4946	1.86667	0.03003	7.3913
	-0.24105	0.01016	1.16054	1.1707			1.38538	5.60847	1.95498	0.028	7.59145
	-0.20105	0.00476	0.65232	0.65708			1.43938	4.16092	1.5287	0.01651	5.70613
	-0.16105	0.00114	0.17118	0.17232			1.49338	3.43369	1.32597	0.00851	4.76817
	-0.12105	0.0001	0.01621	0.01631			1.54638	4.35516	1.62852	0.01084	5.99452
	-0.08105	0	0.0005	0.0005			1.60038	6.04925	2.17388	0.01887	8.242
	-0.04005	0	0	0			1.65338	6.99285	2.49143	0.02342	9.5077
	-5e-05	0	0	0			1.70738	6.74858	2.40402	0.02075	9.17335
	0.03995	0	0	0			1.76138	6.85351	2.44241	0.01661	9.31253
	0.07995	0	0	0			1.81438	8.09343	2.91319	0.01468	11.0213
	0.11995	0	0	0			1.86838	8.90206	3.24397	0.01185	12.1579
	0.15995	0	0	0			1.92138	8.02591	2.92624	0.0076	10.9597
	0.19995	0	0	0			1.97538	6.94074	2.48761	0.0045	9.43285
	0.24095	0	0	0			2.02838	7.01484	2.52893	0.00457	9.54834
	0.28095	0	0	0			2.08238	7.17466	2.73304	0.00797	9.91567
	0.32095	0	0	0			2.13638	7.60083	3.07104	0.01274	10.6846
	0.36095	0	0	0			2.18938	8.89543	3.67147	0.01465	12.5816
	0.40095	0	0	0			2.24338	9.63087	4.05343	0.01185	13.6961
	0.44095	0	0	0			2.29638	9.49945	4.07689	0.00938	13.5857
	0.48095	0	0	0			2.35038	9.16172	3.90913	0.00962	13.0805
	0.52195	0	0	0			2.40438	8.38955	3.52929	0.00921	11.9281
	0.56195	0	0	0			2.45738	7.67587	3.19119	0.00705	10.8741
	0.60195	0	0	0			2.51138	7.09226	2.8948	0.00474	9.9918
	0.64195	0	0	0			2.56438	5.87203	2.37244	0.00365	8.24812
	0.68195	0	0	0			2.61838	4.92659	2.01057	0.00468	6.94184
	0.72195	0	0	0			2.67138	4.80499	1.96383	0.00643	6.77525
	0.76195	0	0	0			2.72538	4.09163	1.636	0.00592	5.73355
	0.80295	0	0	0			2.77938	3.08641	1.17622	0.00375	4.26638
	0.84295	0	0	0			2.83238	3.07094	1.13885	0.0023	4.21209
	0.88295	0	0	0			2.88638	3.77593	1.45745	0.00203	5.23541
	0.92295	0	0	0			2.93938	4.59362	1.86432	0.00202	6.45996
	0.96295	0	0	0			2.99338	5.0143	2.08857	0.00155	7.10442
	1.00295	0	0	0			3.04738	4.71575	1.99096	0.00087	6.70758
	1.04295	0	0	0			3.10038	3.8506	1.662	0.0004	5.513
	1.08395	0	0	0			3.15438	2.76406	1.23263	0.00017	3.99686
	1.12395	0	0	0			3.20738	1.66439	0.75946	0.00011	2.42396
	1.16395	0	0	0			3.26138	0.71802	0.31531	0.00015	1.03348
	1.20395	0	0	0			3.31538	0.19465	0.0601	0.00019	0.25494
	1.24395	0	0	0			3.36838	0.33427	0.13576	0.00012	0.47015
	1.28395	0	0	0			3.42238	0.94082	0.44312	7e-05	1.38401
	1.32395	0	0	0			3.47538	1.39465	0.67949	0.00018	2.07432
	1.36495	0	0	0			3.52938	1.2486	0.60443	0.0006	1.85363
	1.40495	0	0	0			3.58238	0.72801	0.31064	0.00124	1.03989
	1.44495	0	0	0			3.63638	0.34492	0.09936	0.00151	0.44579
	1.48495	0	0	0			3.69038	0.28336	0.06129	0.00164	0.34629
	1.52495	0	0	0			3.74338	0.53099	0.13008	0.00278	0.66385
	1.56495	0	0	0			3.79738	0.96657	0.25542	0.00511	1.2271
	1.60495	0	0	0			3.85038	1.32558	0.3709	0.00745	1.70393
	1.64595	0	0	0			3.90438	1.28885	0.37713	0.00756	1.67354
	1.68595	0	0	0			3.95838	1.07579	0.337	0.00713	1.41992
	1.72595	0	0	0			4.01138	1.34274	0.44789	0.01056	1.80119
	1.76595	0	0	0			4.06538	1.95298	0.64733	0.0148	2.61511
	1.80595	0	0	0			4.11838	2.12895	0.68871	0.01372	2.83138
	1.84595	0	0	0			4.17238	1.9255	0.62024	0.01012	2.55586
	1.88595	9e-05	3e-05	0.00012			4.22538	2.29756	0.77667	0.0127	3.08693
	1.92695	0.00354	0.00134	0.00488			4.27938	3.25417	1.15033	0.02024	4.42474
	1.96695	0.04341	0.01623	0.05964			4.33338	3.39652	1.22153	0.02045	4.6385
	2.00695	0.17573	0.06494	0.24067			4.38638	2.21655	0.79108	0.01095	3.01858
	2.04695	0.29345	0.10931	0.40276			4.44038	1.40096	0.49299	0.00391	1.89786
	2.08695	0.45944	0.17811	0.63755			4.49338	1.94208	0.71204	0.0044	2.65852
	2.12695	0.79434	0.30726	1.1016			4.54738	2.45645	0.91624	0.00534	3.37803
	2.16695	1.07191	0.4092	1.48111			4.60138	2.06134	0.75473	0.00401	2.82008
	2.20695	1.18676	0.45434	1.6411			4.65438	1.95432	0.69321	0.00498	2.65251
	2.24795	1.27131	0.49688	1.76819			4.70838	2.81022	1.01176	0.00765	3.82963
	2.28795	1.66535	0.6471	2.31245			4.76138	3.71247	1.37754	0.00846	5.09847
	2.32795	2.09362	0.76962	2.86324			4.81538	4.41706	1.68454	0.00917	6.11077
	2.36795	2.44602	0.82576	3.27178			4.86838	5.16069	1.98586	0.01073	7.15728
	2.40795	2.03199	0.62746	2.65945			4.92238	5.02758	1.92975	0.01037	6.9677
	2.44795	2.02182	0.59306	2.61488			4.97638	3.61925	1.4004	0.00851	5.02816
	2.48795	2.85234	0.82813	3.68047			5.02938	2.22512	0.89472	0.00946	3.1293
	2.52895	3.05838	0.91623	3.97461			5.08338	1.81238	0.76772	0.01436	2.59446
	2.56895	2.53557	0.82056	3.35613			5.13638	1.8489	0.78921	0.01632	2.65443
	2.60895	1.82214	0.64593	2.46807
	2.64895	1.91982	0.7338	2.65362
	2.68895	3.22325	1.21397	4.43722
	2.72895	4.23387	1.52086	5.75473
	2.76895	4.75361	1.57967	6.33328
	2.80995	5.21716	1.65538	6.87254
	2.84995	4.24672	1.39416	5.64088
	2.88995	3.93568	1.36369	5.29937
	2.92995	4.21988	1.43669	5.65657
	2.96995	3.60906	1.1869	4.79596
	3.00995	2.16285	0.69794	2.86079
	3.04995	1.93149	0.61427	2.54576
	3.09095	3.91203	1.2842	5.19623
	3.13095	4.75868	1.64977	6.40845
	3.17095	4.39831	1.60688	6.00519
	3.21095	5.09878	1.80845	6.90723
	3.25095	6.25945	2.14126	8.40071
	3.29095	6.63234	2.2928	8.92514
	3.33095	5.05518	1.83199	6.88717
	3.37195	3.41733	1.27686	4.69419
	3.41195	4.05341	1.49915	5.55256
	3.45195	6.06004	2.30392	8.36396
	3.49195	6.80891	2.73199	9.5409
	3.53195	6.53106	2.78832	9.31938
	3.57195	7.23949	3.11899	10.3585
	3.61195	9.17368	3.89381	13.0675
	3.65295	10.5715	4.48554	15.0571
	3.69295	10.432	4.42718	14.8592
	3.73295	9.05745	3.86517	12.9226
	3.77295	7.65913	3.33647	10.9956
	3.81295	7.23803	3.1557	10.3937
	3.85295	8.05747	3.4531	11.5106
	3.89295	9.05467	3.79532	12.85
	3.93395	10.1366	4.2023	14.3389
	3.97395	10.8264	4.57602	15.4024
	4.01395	10.2604	4.56664	14.827
	4.05395	10.0464	4.69475	14.7411
	4.09395	9.04583	4.26874	13.3146
	4.13395	7.47371	3.43151	10.9052
	4.17395	6.62614	2.93717	9.56331
	4.21495	7.26278	3.23902	10.5018
	4.25495	8.78446	4.06996	12.8544
	4.29495	8.0344	3.80299	11.8374
	4.33495	6.21938	2.89268	9.11206
	4.37495	6.12461	2.75075	8.87536
	4.41495	7.33922	3.24028	10.5795
	4.45495	8.35575	3.67799	12.0337
	4.49595	7.97427	3.52826	11.5025
	4.53595	6.91043	3.10244	10.0129
	4.57595	5.78925	2.64785	8.4371
	4.61595	4.12058	1.90792	6.0285
	4.65595	2.91099	1.348	4.25899
	4.69595	2.39022	1.08809	3.47831
	4.73595	1.81589	0.81238	2.62827
	4.77695	1.16807	0.52817	1.69624
	4.81695	1.41717	0.67042	2.08759
	4.85695	1.86496	0.90136	2.76632
	4.89695	1.26648	0.61436	1.88084
	4.93695	0.36647	0.17752	0.54399
	4.97695	0.20846	0.10835	0.31681
	5.01695	0.72263	0.38827	1.1109
	5.05795	1.41384	0.7646	2.17844
	5.09795	1.52382	0.81025	2.33407
	5.13795	0.98574	0.5085	1.49424

## Sheet: fig2b
1μA	x in HxMoO2.96	G (s)	2μA	x in HxMoO2.96	G (s)	5μA	x in HxMoO2.96	G (s)
	1.03102e-06	1.01959e-09		1.95437e-06	1.9327e-09		7.00344e-06	6.9258e-09
	1.43222e-06	1.41634e-09		5.10907e-06	5.05243e-09		6.36658e-06	6.296e-09
	1.92191e-06	1.9006e-09		7.76256e-06	7.6765e-09		4.57661e-06	4.52587e-09
	2.49341e-06	2.46577e-09		1.15014e-05	1.13739e-08		2.49828e-06	2.47058e-09
	3.07173e-06	3.03768e-09		1.61982e-05	1.60186e-08		2.55456e-05	2.52624e-08
	4.05101e-06	4.0061e-09		2.10304e-05	2.07972e-08		7.11349e-05	7.03463e-08
	4.96234e-06	4.90733e-09		2.65282e-05	2.62341e-08		0.000116839	1.15544e-07
	6.0284e-06	5.96157e-09		3.27836e-05	3.24201e-08		0.00018973	1.87627e-07
	7.26497e-06	7.18443e-09		4.03911e-05	3.99433e-08		0.000294775	2.91507e-07
	8.73322e-06	8.6364e-09		4.90285e-05	4.8485e-08		0.000438532	4.3367e-07
	1.05519e-05	1.04349e-08		6.13259e-05	6.0646e-08		0.000587719	5.81203e-07
	1.2269e-05	1.2133e-08		7.58007e-05	7.49603e-08		0.000764654	7.56177e-07
	1.4049e-05	1.38932e-08		9.12534e-05	9.02417e-08		0.000945141	9.34663e-07
	1.60368e-05	1.5859e-08		0.000107526	1.06334e-07		0.00114	1.12697e-06
	1.78951e-05	1.76967e-08		0.000124903	1.23518e-07		0.00137	1.35751e-06
	2.04807e-05	2.02536e-08		0.000142375	1.40797e-07		0.00167	1.65244e-06
	2.3096e-05	2.28399e-08		0.00016277	1.60965e-07		0.00203	2.00631e-06
	2.56165e-05	2.53325e-08		0.000184734	1.82686e-07		0.00258	2.55059e-06
	2.76986e-05	2.73915e-08		0.000209023	2.06706e-07		0.003	2.96907e-06
	3.0553e-05	3.02143e-08		0.000234811	2.32208e-07		0.00343	3.3918e-06
	3.35374e-05	3.31656e-08		0.000264626	2.61692e-07		0.00399	3.94497e-06
	3.69789e-05	3.65689e-08		0.000297919	2.94616e-07		0.00438	4.3337e-06
	4.11876e-05	4.0731e-08		0.000338953	3.35195e-07		0.00481	4.75783e-06
	4.39408e-05	4.34537e-08		0.000402323	3.97863e-07		0.00524	5.1837e-06
	4.73583e-05	4.68333e-08		0.000450309	4.45317e-07		0.00567	5.61053e-06
	5.05939e-05	5.0033e-08		0.000508831	5.0319e-07		0.00611	6.04207e-06
	5.37789e-05	5.31827e-08		0.000572635	5.66287e-07		0.00655	6.48153e-06
	5.72399e-05	5.66053e-08		0.000639462	6.32373e-07		0.00701	6.9348e-06
	6.00791e-05	5.9413e-08		0.000706233	6.98403e-07		0.00747	7.38773e-06
	6.34791e-05	6.27753e-08		0.000775666	7.67067e-07		0.00794	7.85627e-06
	6.65535e-05	6.58157e-08		0.000845332	8.3596e-07		0.00843	8.33803e-06
	6.97786e-05	6.9005e-08		0.000918051	9.07873e-07		0.00893	8.8274e-06
	7.29406e-05	7.2132e-08		0.000999096	9.8802e-07		0.00944	9.33783e-06
	7.64283e-05	7.5581e-08		0.00108	1.06831e-06		0.00996	9.85203e-06
	8.04445e-05	7.95527e-08		0.00116	1.15037e-06		0.01049	1.03775e-05
	8.42429e-05	8.3309e-08		0.00125	1.23454e-06		0.01104	1.0921e-05
	8.87365e-05	8.77527e-08		0.00133	1.31893e-06		0.01161	1.14789e-05
	9.29714e-05	9.19407e-08		0.00142	1.40107e-06		0.01219	1.20548e-05
	9.75744e-05	9.64927e-08		0.0015	1.48379e-06		0.01278	1.2643e-05
	0.000102077	1.00945e-07		0.00158	1.56176e-06		0.0134	1.32477e-05
	0.00010692	1.05735e-07		0.00166	1.64081e-06		0.01403	1.38701e-05
	0.00011169	1.10452e-07		0.00174	1.71705e-06		0.01467	1.45071e-05
	0.000117181	1.15882e-07		0.00181	1.79315e-06		0.01534	1.51676e-05
	0.00012285	1.21488e-07		0.00189	1.86885e-06		0.01601	1.58366e-05
	0.00012887	1.27441e-07		0.00197	1.94552e-06		0.0167	1.65194e-05
	0.000135657	1.34153e-07		0.00205	2.02329e-06		0.01741	1.72202e-05
	0.000142308	1.4073e-07		0.00213	2.10154e-06		0.01815	1.79509e-05
	0.00014917	1.47516e-07		0.00221	2.18301e-06		0.01891	1.87002e-05
	0.000155838	1.5411e-07		0.00229	2.26466e-06		0.01969	1.94698e-05
	0.000163558	1.61745e-07		0.00238	2.34973e-06		0.02049	2.0264e-05
	0.000171946	1.7004e-07		0.00246	2.43437e-06		0.02132	2.10815e-05
	0.00018048	1.78479e-07		0.00255	2.52056e-06		0.02215	2.19e-05
	0.000189466	1.87366e-07		0.00264	2.60896e-06		0.023	2.27452e-05
	0.00019818	1.95983e-07		0.00273	2.69526e-06		0.02388	2.36141e-05
	0.000208545	2.06233e-07		0.00282	2.78437e-06		0.02477	2.44996e-05
	0.000217917	2.15501e-07		0.00291	2.87844e-06		0.0257	2.54185e-05
	0.000228225	2.25695e-07		0.003	2.97021e-06		0.02665	2.63549e-05
	0.000238953	2.36304e-07		0.0031	3.06728e-06		0.02761	2.73017e-05
	0.000250032	2.4726e-07		0.0032	3.16355e-06		0.02859	2.82761e-05
	0.000260399	2.57512e-07		0.0033	3.26224e-06		0.02961	2.9284e-05
	0.000272219	2.69201e-07		0.0034	3.36151e-06		0.03063	3.02941e-05
	0.000282448	2.79317e-07		0.0035	3.46509e-06		0.03167	3.13235e-05
	0.000293611	2.90356e-07		0.00361	3.56923e-06		0.03274	3.238e-05
	0.000305426	3.0204e-07		0.00372	3.6748e-06		0.03383	3.34579e-05
	0.00031916	3.15622e-07		0.00382	3.77557e-06		0.03495	3.45606e-05
	0.000332597	3.2891e-07		0.00396	3.91277e-06		0.03608	3.56849e-05
	0.000344555	3.40735e-07		0.00406	4.0157e-06		0.03724	3.68235e-05
	0.000358821	3.54843e-07		0.00417	4.11993e-06		0.03872	3.82947e-05
	0.000375859	3.71692e-07		0.00428	4.22933e-06		0.03992	3.9476e-05
	0.00039804	3.93627e-07		0.00439	4.3388e-06		0.04115	4.069e-05
	0.000413504	4.0892e-07		0.0045	4.45303e-06		0.04237	4.19033e-05
	0.000430126	4.25357e-07		0.00462	4.564e-06		0.04363	4.31433e-05
	0.000446537	4.41587e-07		0.00473	4.6765e-06		0.0449	4.44063e-05
	0.000465366	4.60207e-07		0.00484	4.7909e-06		0.0462	4.56843e-05
	0.000478478	4.73173e-07		0.00496	4.90403e-06		0.04754	4.7014e-05
	0.000496164	4.90663e-07		0.00508	5.02677e-06		0.04887	4.83317e-05
	0.000508555	5.02917e-07		0.0052	5.1429e-06		0.05022	4.96617e-05
	0.000515104	5.09393e-07		0.00532	5.2599e-06		0.0516	5.10273e-05
	0.000535497	5.2956e-07		0.00544	5.37713e-06		0.05299	5.24013e-05
	0.000544675	5.38637e-07		0.00555	5.49187e-06		0.05438	5.37813e-05
	0.000560982	5.54763e-07		0.00567	5.6082e-06		0.05583	5.52077e-05
	0.000572929	5.66577e-07		0.0058	5.7359e-06		0.05728	5.6649e-05
	0.00059055	5.84003e-07		0.00592	5.8563e-06		0.05876	5.8108e-05
	0.000604141	5.97443e-07		0.00604	5.97613e-06		0.06023	5.95597e-05
	0.00061521	6.0839e-07		0.00617	6.10113e-06		0.06173	6.10433e-05
	0.000628292	6.21327e-07		0.0063	6.2278e-06		0.06322	6.25207e-05
	0.000641454	6.34343e-07		0.00642	6.3515e-06		0.06474	6.40207e-05
	0.000654564	6.47307e-07		0.00655	6.47903e-06		0.06628	6.55473e-05
	0.000670362	6.6293e-07		0.00668	6.6073e-06		0.06784	6.70857e-05
	0.000686979	6.79363e-07		0.00681	6.7388e-06		0.06942	6.86473e-05
	0.00070178	6.94e-07		0.00695	6.8684e-06		0.07102	7.02283e-05
	0.000713325	7.05417e-07		0.00708	7.00443e-06		0.07257	7.17623e-05
	0.000727212	7.1915e-07		0.00721	7.1347e-06		0.07419	7.33633e-05
	0.000745397	7.37133e-07		0.00736	7.27457e-06		0.07582	7.49747e-05
	0.000758658	7.50247e-07		0.00749	7.41087e-06		0.07745	7.65927e-05
	0.000778629	7.69997e-07		0.00764	7.55093e-06		0.07909	7.82167e-05
	0.000789071	7.80323e-07		0.00778	7.69187e-06		0.08072	7.98243e-05
	0.000802477	7.9358e-07		0.00792	7.83623e-06		0.08235	8.14403e-05
	0.000816788	8.07733e-07		0.00806	7.9737e-06		0.08408	8.315e-05
	0.000835419	8.26157e-07		0.00821	8.11597e-06		0.08574	8.47943e-05
	0.000850287	8.4086e-07		0.00835	8.25823e-06		0.08745	8.6485e-05
	0.000857712	8.48203e-07		0.0085	8.40487e-06		0.08912	8.813e-05
	0.000868222	8.58597e-07		0.00864	8.54563e-06		0.09083	8.98217e-05
	0.000883674	8.73877e-07		0.00879	8.69197e-06		0.09257	9.1543e-05
	0.000900031	8.90053e-07		0.00893	8.83527e-06		0.09419	9.31483e-05
	0.000915588	9.05437e-07		0.00908	8.98033e-06		0.09594	9.4875e-05
	0.00093202	9.21687e-07		0.00923	9.12503e-06		0.09766	9.6577e-05
	0.000952952	9.42387e-07		0.00938	9.2768e-06		0.09945	9.8346e-05
	0.000956633	9.46027e-07		0.00954	9.433e-06		0.10119	0.000100068
	0.000961783	9.5112e-07		0.00969	9.57877e-06		0.103	0.000101854
	0.00097749	9.66653e-07		0.00984	9.72637e-06		0.1047	0.000103539
	0.000990822	9.79837e-07		0.00998	9.87397e-06		0.10646	0.000105275
	0.00101	9.95597e-07		0.01014	1.00241e-05		0.10825	0.000107045
	0.00102	1.00748e-06		0.01029	1.01749e-05		0.11	0.000108783
	0.00103	1.01907e-06		0.01044	1.03291e-05		0.11174	0.000110499
	0.00104	1.0319e-06		0.01059	1.04758e-05		0.1135	0.000112244
	0.00106	1.04359e-06		0.01075	1.06296e-05		0.11529	0.000114012
	0.00107	1.06176e-06		0.01091	1.07893e-05		0.11712	0.000115821
	0.00109	1.0762e-06		0.01107	1.09451e-05		0.11893	0.000117616
	0.0011	1.09116e-06		0.01123	1.11017e-05		0.12074	0.000119403
	0.00112	1.10757e-06		0.01138	1.12582e-05		0.12245	0.000121089
	0.00113	1.12045e-06		0.01155	1.14193e-05		0.12417	0.000122797
	0.00114	1.13119e-06		0.0117	1.15744e-05		0.12588	0.000124489
	0.00115	1.14019e-06		0.01186	1.17317e-05		0.12764	0.000126223
	0.00117	1.15646e-06		0.01203	1.18934e-05		0.12935	0.000127919
	0.00118	1.17166e-06		0.01218	1.20489e-05		0.131	0.00012955
	0.0012	1.18592e-06		0.01234	1.22043e-05		0.13276	0.000131287
	0.00121	1.20122e-06		0.01251	1.23701e-05		0.13453	0.000133042
	0.00122	1.21029e-06		0.01267	1.25283e-05		0.13597	0.000134466
	0.00124	1.22262e-06		0.01283	1.26894e-05		0.13766	0.000136136
	0.00125	1.23898e-06		0.01298	1.28372e-05		0.13914	0.000137594
	0.00127	1.25099e-06		0.01314	1.29971e-05		0.14073	0.000139169
	0.00127	1.26053e-06		0.01331	1.31629e-05		0.14231	0.000140732
	0.00129	1.27677e-06		0.01348	1.3328e-05		0.14372	0.000142126
	0.00131	1.29146e-06		0.01364	1.34894e-05		0.1451	0.000143487
	0.00132	1.30659e-06		0.01381	1.3653e-05		0.14645	0.000144825
	0.00133	1.31769e-06		0.01397	1.38162e-05		0.1478	0.000146158
	0.00135	1.33476e-06		0.01413	1.39779e-05		0.14904	0.000147388
	0.00136	1.34774e-06		0.01431	1.41518e-05		0.15033	0.000148661
	0.00138	1.36245e-06		0.01448	1.43165e-05		0.15131	0.000149636
	0.00139	1.37848e-06		0.01464	1.44817e-05		0.15242	0.000150732
	0.00141	1.39161e-06		0.01481	1.46486e-05		0.15366	0.000151954
	0.00142	1.40613e-06		0.01498	1.48107e-05		0.15473	0.000153019
	0.00144	1.42143e-06		0.01513	1.4967e-05		0.15562	0.000153898
	0.00145	1.43359e-06		0.0153	1.51291e-05		0.15661	0.000154872
	0.00146	1.4467e-06		0.01547	1.5299e-05		0.15749	0.000155742
	0.00148	1.46028e-06		0.01562	1.54509e-05		0.15825	0.000156499
	0.00149	1.47456e-06		0.01579	1.5619e-05		0.1594	0.000157631
	0.0015	1.48633e-06		0.01596	1.57866e-05		0.16013	0.000158351
	0.00152	1.50057e-06		0.01613	1.59533e-05		0.16076	0.000158979
	0.00153	1.51327e-06		0.01628	1.61026e-05		0.16128	0.00015949
	0.00154	1.52671e-06		0.01646	1.62752e-05		0.16167	0.000159877
	0.00156	1.54251e-06		0.01664	1.64516e-05		0.16244	0.000160642
	0.00157	1.55662e-06		0.01682	1.66381e-05		0.16307	0.000161262
	0.00158	1.56646e-06		0.01702	1.6828e-05		0.16362	0.000161805
	0.0016	1.57911e-06		0.01719	1.7002e-05		0.16413	0.000162309
	0.00162	1.59808e-06		0.01737	1.71788e-05		0.16444	0.000162621
	0.00163	1.612e-06		0.01758	1.739e-05		0.16464	0.000162814
	0.00164	1.62543e-06		0.0178	1.76017e-05		0.1651	0.000163272
	0.00166	1.6427e-06		0.01801	1.78128e-05		0.16557	0.000163736
	0.00167	1.65173e-06		0.01824	1.80356e-05		0.166	0.000164161
	0.00168	1.66358e-06		0.01844	1.82351e-05		0.16636	0.000164519
	0.0017	1.67933e-06		0.01864	1.84332e-05		0.16678	0.000164934
	0.00171	1.69211e-06		0.01883	1.8623e-05		0.16723	0.000165373
	0.00173	1.70612e-06		0.01901	1.87991e-05		0.16745	0.00016559
	0.00174	1.72071e-06		0.01921	1.89947e-05		0.16785	0.000165989
	0.00175	1.7351e-06		0.01938	1.91658e-05		0.16807	0.000166208
	0.00177	1.74944e-06		0.01956	1.93442e-05		0.16842	0.000166555
	0.00179	1.76688e-06		0.01973	1.95143e-05		0.16878	0.00016691
	0.0018	1.78375e-06		0.01993	1.97044e-05		0.16891	0.000167034
	0.00182	1.79752e-06		0.02012	1.99012e-05		0.16898	0.000167106
	0.00183	1.81405e-06		0.0203	2.00767e-05		0.16884	0.000166972
	0.00185	1.82912e-06		0.02049	2.02621e-05		0.16891	0.000167038
	0.00186	1.8398e-06		0.02064	2.04068e-05		0.16936	0.000167487
	0.00188	1.86124e-06		0.02081	2.05766e-05		0.17013	0.000168244
	0.00189	1.87182e-06		0.02097	2.07411e-05		0.17096	0.000169067
	0.0019	1.88379e-06		0.02117	2.09328e-05		0.17214	0.000170234
	0.00192	1.89431e-06		0.02135	2.11142e-05		0.17322	0.000171296
	0.00194	1.91404e-06		0.02154	2.12972e-05		0.17417	0.000172235
	0.00195	1.93061e-06		0.02171	2.14727e-05		0.17515	0.00017321
	0.00197	1.94724e-06		0.02188	2.16363e-05		0.17622	0.000174265
	0.00198	1.96164e-06		0.02203	2.17907e-05		0.17706	0.000175097
	0.002	1.97552e-06		0.02219	2.19422e-05		0.17801	0.00017604
	0.002	1.98254e-06		0.02236	2.21137e-05		0.17877	0.000176793
	0.00201	1.98919e-06		0.02256	2.23093e-05		0.17948	0.000177494
	0.00202	2.00078e-06		0.02276	2.25072e-05		0.18016	0.000178165
	0.00203	2.00419e-06		0.02296	2.27104e-05		0.18099	0.000178982
	0.00203	2.01006e-06		0.02314	2.28863e-05		0.18191	0.000179895
	0.00205	2.02257e-06		0.02329	2.30319e-05		0.18272	0.00018069
	0.00205	2.02919e-06		0.02347	2.32105e-05		0.18325	0.000181214
	0.00206	2.03655e-06		0.02364	2.33783e-05		0.18362	0.000181585
	0.00207	2.04575e-06		0.02379	2.35239e-05		0.18386	0.000181824
	0.00208	2.05811e-06		0.02393	2.36688e-05		0.18428	0.000182239
	0.00209	2.0682e-06		0.0241	2.38292e-05		0.18519	0.000183133
	0.0021	2.07872e-06		0.02426	2.39878e-05		0.18557	0.00018351
	0.00212	2.09189e-06		0.02442	2.4148e-05		0.18559	0.000183535
	0.00212	2.09948e-06		0.02454	2.42716e-05		0.18623	0.000184166
	0.00214	2.1117e-06		0.02469	2.44114e-05		0.18671	0.000184645
	0.00215	2.12138e-06		0.02481	2.45369e-05		0.18721	0.000185132
	0.00216	2.13306e-06		0.02491	2.46324e-05		0.1873	0.00018522
	0.00217	2.1465e-06		0.02497	2.46926e-05		0.18721	0.00018513
	0.00218	2.1597e-06		0.02505	2.4772e-05		0.18729	0.000185212
	0.0022	2.17365e-06		0.02513	2.48535e-05		0.18747	0.000185396
	0.00221	2.18391e-06		0.02521	2.49303e-05		0.1878	0.000185719
	0.00222	2.19497e-06		0.02527	2.49913e-05		0.188	0.000185913
	0.00223	2.20768e-06		0.02536	2.5083e-05		0.18811	0.000186022
	0.00224	2.2186e-06		0.02545	2.51673e-05		0.18823	0.00018614
	0.00225	2.2278e-06		0.02554	2.52579e-05		0.18839	0.000186303
	0.00227	2.24058e-06		0.02563	2.53491e-05		0.1888	0.000186705
	0.00228	2.25093e-06		0.02572	2.54349e-05		0.18894	0.000186849
	0.00229	2.26741e-06		0.0258	2.55158e-05		0.18903	0.000186931
	0.00231	2.28194e-06		0.02591	2.56236e-05		0.18921	0.000187111
	0.00232	2.28992e-06		0.026	2.57164e-05		0.18939	0.000187292
	0.00232	2.29649e-06		0.02612	2.5829e-05		0.18987	0.000187765
	0.00233	2.30814e-06		0.02623	2.59394e-05		0.19004	0.000187935
	0.00235	2.31961e-06		0.02636	2.60702e-05		0.19068	0.000188569
	0.00235	2.32319e-06		0.0265	2.62078e-05		0.19087	0.000188755
	0.00235	2.32601e-06		0.0266	2.63074e-05		0.19157	0.000189449
	0.00236	2.33193e-06		0.0267	2.64082e-05		0.19289	0.000190752
	0.00236	2.3365e-06		0.0268	2.65015e-05		0.19733	0.000195144
	0.00237	2.34595e-06		0.0269	2.65979e-05		0.1985	0.000196295
	0.00238	2.35479e-06		0.02698	2.66839e-05		0.19914	0.000196931
	0.00238	2.353e-06		0.02711	2.6807e-05		0.19975	0.000197538
	0.00238	2.35634e-06		0.0272	2.68996e-05		0.19986	0.000197644
	0.00238	2.35683e-06		0.02727	2.69662e-05		0.19983	0.000197616
	0.00239	2.36032e-06		0.02734	2.70389e-05		0.19988	0.000197668
	0.00239	2.36559e-06		0.02742	2.7119e-05		0.19972	0.000197509
	0.00239	2.36829e-06		0.0275	2.71968e-05		0.19969	0.000197481
	0.0024	2.37269e-06		0.02758	2.72741e-05		0.19956	0.000197349
	0.0024	2.37719e-06		0.02768	2.73777e-05		0.19968	0.00019747
	0.00241	2.38664e-06		0.02777	2.74636e-05		0.19968	0.000197462
	0.00242	2.39378e-06		0.02782	2.75123e-05		0.19965	0.000197432
	0.00243	2.39905e-06		0.02785	2.75403e-05		0.19978	0.000197562
	0.00243	2.40418e-06		0.0279	2.75938e-05		0.19969	0.000197477
	0.00243	2.40791e-06		0.02795	2.76352e-05		0.19979	0.000197577
	0.00244	2.41033e-06		0.028	2.76867e-05		0.20009	0.000197869
	0.00244	2.41453e-06		0.02808	2.77691e-05		0.20028	0.000198056
	0.00245	2.42188e-06		0.02817	2.78562e-05		0.20054	0.000198312
	0.00245	2.41932e-06		0.02825	2.79367e-05		0.2008	0.000198571
	0.00245	2.42324e-06		0.02834	2.80257e-05		0.20101	0.000198786
	0.00245	2.42604e-06		0.02841	2.80923e-05		0.20126	0.000199033
	0.00246	2.42839e-06		0.02847	2.81512e-05		0.20178	0.000199539
	0.00247	2.44115e-06		0.0285	2.8183e-05		0.20211	0.000199874
	0.00248	2.44896e-06		0.02855	2.82306e-05		0.20209	0.000199845
	0.00248	2.45037e-06		0.02861	2.8295e-05		0.20218	0.000199941
	0.00248	2.45172e-06		0.02867	2.83553e-05		0.20229	0.000200046
	0.00248	2.45695e-06		0.02874	2.8422e-05		0.20235	0.000200111
	0.00249	2.46167e-06		0.02881	2.84928e-05		0.20254	0.000200295
	0.00249	2.46701e-06		0.02889	2.85679e-05		0.20285	0.000200604
	0.0025	2.47338e-06		0.02897	2.86524e-05		0.203	0.000200746
	0.00251	2.47742e-06		0.02907	2.87518e-05		0.20339	0.000201136
	0.00252	2.48804e-06		0.02914	2.88207e-05		0.20371	0.000201447
	0.00252	2.49483e-06		0.02922	2.88975e-05		0.20396	0.000201695
	0.00253	2.5058e-06		0.0293	2.8979e-05		0.20442	0.000202149
	0.00254	2.51025e-06		0.02935	2.90293e-05		0.2049	0.000202627
	0.00255	2.5174e-06		0.02942	2.90922e-05		0.20516	0.000202882
	0.00255	2.51735e-06		0.0295	2.9175e-05		0.20537	0.00020309
	0.00255	2.52029e-06		0.02958	2.92491e-05		0.20549	0.000203215
	0.00255	2.52063e-06		0.02962	2.92962e-05		0.20592	0.000203642
	0.00255	2.52498e-06		0.02968	2.93467e-05		0.20619	0.000203909
	0.00256	2.53288e-06		0.02973	2.94e-05		0.20645	0.000204163
	0.00257	2.53752e-06		0.02977	2.94424e-05		0.20674	0.000204452
	0.00258	2.54828e-06		0.02987	2.95416e-05		0.20711	0.000204818
	0.00258	2.55512e-06		0.02996	2.96325e-05		0.20768	0.000205376
	0.0026	2.56696e-06		0.03008	2.9747e-05		0.20834	0.000206028
	0.0026	2.57454e-06		0.03014	2.98019e-05		0.20901	0.00020669
	0.00261	2.5783e-06		0.03022	2.98808e-05		0.20936	0.00020704
	0.00261	2.58296e-06		0.03027	2.99343e-05		0.20977	0.000207449
	0.00262	2.59433e-06		0.03033	2.99923e-05		0.20993	0.000207605
	0.00263	2.60359e-06		0.03032	2.9983e-05		0.21018	0.000207854
	0.00264	2.61269e-06		0.03033	2.99939e-05		0.21034	0.000208013
	0.00265	2.62312e-06		0.03034	3.00052e-05		0.21047	0.000208135
	0.00266	2.63147e-06		0.03035	3.00142e-05		0.21066	0.000208329
	0.00266	2.63521e-06		0.03038	3.0044e-05		0.21086	0.000208519
	0.00267	2.64356e-06		0.0304	3.00588e-05		0.21108	0.000208735
	0.00268	2.65076e-06		0.03041	3.00709e-05		0.21133	0.000208991
	0.00269	2.66007e-06		0.03042	3.00809e-05		0.21154	0.000209191
	0.0027	2.67325e-06		0.03047	3.0128e-05		0.21197	0.000209623
	0.00271	2.67984e-06		0.03057	3.02267e-05		0.21222	0.000209863
	0.00272	2.68935e-06		0.03065	3.03141e-05		0.2129	0.000210544
	0.00273	2.69634e-06		0.03075	3.04046e-05		0.21356	0.000211193
	0.00274	2.70581e-06		0.03079	3.04509e-05		0.2142	0.00021183
	0.00275	2.71795e-06		0.03086	3.05139e-05		0.21477	0.00021239
	0.00275	2.72432e-06		0.03094	3.05935e-05		0.21482	0.000212442
	0.00276	2.73396e-06		0.03096	3.06165e-05		0.21481	0.000212431
	0.00278	2.74724e-06		0.03097	3.06287e-05		0.21517	0.000212788
	0.00279	2.76188e-06		0.03099	3.0651e-05		0.21558	0.000213193
	0.0028	2.76645e-06		0.03104	3.06979e-05		0.21641	0.000214015
	0.00281	2.77484e-06		0.03112	3.07761e-05		0.217	0.000214599
	0.00282	2.78908e-06		0.03122	3.08706e-05		0.21713	0.000214718
	0.00283	2.79964e-06		0.03126	3.09143e-05		0.21766	0.000215242
	0.00285	2.81535e-06		0.03133	3.09786e-05		0.21835	0.00021593
	0.00286	2.82662e-06		0.03139	3.10409e-05		0.21896	0.000216534
	0.00287	2.83579e-06		0.03146	3.1116e-05		0.21897	0.00021654
	0.00288	2.84652e-06		0.03154	3.11922e-05		0.21886	0.000216429
	0.00289	2.85822e-06		0.03159	3.12422e-05		0.21866	0.000216232
	0.00292	2.88301e-06		0.03164	3.12903e-05		0.21843	0.000216006
	0.00294	2.90306e-06		0.0317	3.13519e-05		0.21823	0.00021581
	0.00295	2.91982e-06		0.03174	3.13903e-05		0.21799	0.000215578
	0.00296	2.93155e-06		0.03178	3.1428e-05		0.21793	0.000215513
	0.00297	2.94104e-06		0.03182	3.14638e-05		0.21772	0.00021531
	0.00298	2.94839e-06		0.03184	3.14875e-05		0.21745	0.000215039
	0.00299	2.9594e-06		0.03189	3.15319e-05		0.21733	0.000214923
	0.003	2.96908e-06		0.03191	3.15594e-05		0.21744	0.000215032
	0.00301	2.97684e-06		0.03196	3.1601e-05		0.21748	0.000215072
				0.03198	3.16276e-05		0.21744	0.000215029
				0.03198	3.16256e-05		0.21746	0.00021505
				0.03196	3.16049e-05		0.21737	0.000214963
				0.03194	3.15856e-05		0.21739	0.00021498
				0.03192	3.15701e-05		0.21753	0.000215118
				0.03191	3.15601e-05		0.21755	0.000215139
				0.03191	3.15525e-05		0.21754	0.000215127
				0.03188	3.15268e-05		0.21748	0.000215068
				0.03187	3.15134e-05		0.21748	0.000215067
				0.03186	3.15053e-05		0.21743	0.000215022
				0.0319	3.15422e-05		0.2177	0.000215289
				0.03193	3.15797e-05		0.2178	0.000215382
				0.03197	3.16202e-05		0.21788	0.00021546
				0.03202	3.16674e-05		0.21776	0.000215343
				0.03208	3.17227e-05		0.21803	0.000215616
				0.03211	3.17495e-05		0.21813	0.000215712
				0.03214	3.17815e-05		0.21816	0.000215744
				0.03218	3.18223e-05		0.21823	0.000215809
				0.03214	3.17802e-05		0.21811	0.00021569
				0.03213	3.17758e-05		0.21827	0.000215846
				0.03211	3.17534e-05		0.21829	0.000215871
				0.03212	3.17653e-05		0.21847	0.00021605
				0.03216	3.18071e-05		0.21836	0.00021594
				0.0322	3.18434e-05		0.21884	0.000216409
				0.03221	3.18553e-05		0.21921	0.000216782
				0.03225	3.18884e-05		0.21917	0.000216742
				0.03229	3.1933e-05		0.21913	0.000216699
				0.03235	3.19909e-05		0.21904	0.000216616
				0.03239	3.20347e-05		0.21942	0.000216992
				0.03242	3.20634e-05		0.21936	0.000216929
				0.03244	3.20812e-05		0.21927	0.000216843
				0.03248	3.21178e-05		0.21923	0.000216799
				0.0325	3.21432e-05		0.21938	0.00021695
				0.03255	3.21886e-05		0.21946	0.000217031
				0.03257	3.22065e-05		0.21942	0.000216983
				0.03257	3.22114e-05		0.21961	0.000217172
				0.03259	3.22324e-05		0.21951	0.000217073
				0.03264	3.22749e-05		0.21949	0.000217055
				0.03266	3.23014e-05		0.21951	0.00021708
				0.0327	3.23361e-05		0.21944	0.000217006
				0.03272	3.23582e-05		0.21952	0.000217082
				0.03274	3.23778e-05		0.21954	0.000217111
				0.03278	3.24135e-05		0.2193	0.000216871
				0.03281	3.24477e-05		0.21939	0.000216961
				0.03284	3.24803e-05		0.2194	0.00021697
				0.03284	3.24714e-05		0.21948	0.00021705
				0.03283	3.24701e-05		0.21964	0.000217205
				0.03283	3.24649e-05		0.2197	0.000217269
				0.03281	3.24494e-05		0.22	0.000217561
				0.03281	3.24425e-05		0.21153	0.000209187
				0.03281	3.24442e-05		0.21047	0.000208135
				0.0328	3.24381e-05		0.21134	0.000208995
				0.03281	3.24442e-05		0.2119	0.000209554
				0.03281	3.24441e-05		0.21199	0.000209642
				0.03282	3.24564e-05		0.21219	0.00020984
				0.03282	3.24607e-05		0.21222	0.000209865
				0.03282	3.24607e-05		0.21218	0.000209824
				0.03283	3.24697e-05		0.21205	0.000209701
				0.03284	3.24745e-05		0.21206	0.000209705
				0.03283	3.24708e-05		0.2121	0.000209753
				0.03284	3.24793e-05		0.21202	0.000209665
				0.03285	3.24894e-05		0.21207	0.000209715
				0.03287	3.25057e-05		0.21202	0.000209668
				0.03288	3.25197e-05		0.2119	0.000209548
				0.0329	3.25368e-05		0.212	0.000209645
				0.03293	3.2562e-05		0.21185	0.0002095
				0.03296	3.25957e-05		0.2115	0.000209158
				0.03298	3.26148e-05		0.21155	0.000209204
							0.21147	0.000209127
							0.21148	0.000209135
							0.21136	0.000209016
							0.21129	0.000208949
							0.21126	0.00020892
							0.21143	0.000209089
							0.21119	0.000208847
							0.2113	0.000208958
							0.21096	0.000208623
							0.21106	0.000208717
							0.21117	0.000208824
							0.21089	0.000208553
							0.21082	0.000208487
							0.21039	0.00020806
							0.21019	0.000207861
							0.2097	0.000207374
							0.20986	0.000207537
							0.2097	0.000207378
							0.20945	0.000207126
							0.2092	0.000206883
							0.20931	0.000206993
							0.20917	0.00020685
							0.21003	0.000207699
							0.20993	0.000207606
							0.20987	0.000207544
							0.20971	0.000207385
							0.20965	0.000207322
							0.20957	0.000207243
							0.20963	0.000207303
							0.20962	0.000207293
							0.20977	0.000207442
							0.2095	0.000207179
							0.20972	0.000207398
							0.20968	0.000207357
							0.20979	0.000207465
							0.20969	0.000207369
							0.20979	0.000207465
							0.20982	0.000207489
							0.20931	0.000206989
							0.20911	0.000206792
							0.2091	0.00020678
							0.20916	0.000206842
							0.20896	0.000206644
							0.20847	0.000206163
							0.20855	0.000206242
							0.20874	0.00020643
							0.20879	0.000206476
							0.2087	0.000206385
							0.20867	0.000206359

## Sheet: fig2c
Time (s)	G (S)		Time (s)	G (S)		Time (s)	G (S)		Time (s)	G (S)		Time (s)	G (S)		Time (s)	G (S)		Time (s)	G (S)		Time (s)	G (S)		Time (s)	G (S)
1.0007	6.0317e-06		1.00066	2.71423e-06		1.0007	1.39443e-06		1.00066	8.29557e-07		1.00066	4.32267e-07		1.00066	1.91404e-07		1.00071	1.07806e-07		1.00067	5.44227e-08		1.00066	2.01888e-08
6.0007	5.4532e-06		6.00071	2.71261e-06		6.00071	1.39494e-06		6.0069	8.27333e-07		6.00066	4.3768e-07		6.00066	1.91855e-07		6.00067	1.07931e-07		6.00067	5.38517e-08		6.0007	2.0178e-08
11.0007	5.87687e-06		11.0007	2.713e-06		11.0007	1.39528e-06		11.0007	8.25637e-07		11.0007	4.38603e-07		11.0007	1.91955e-07		11.0007	1.08233e-07		11.0007	5.39703e-08		11.0007	2.02089e-08
16.0007	5.791e-06		16.0007	2.71121e-06		16.0007	1.3943e-06		16.0007	8.2114e-07		16.0007	4.47683e-07		16.0007	1.92052e-07		16.0007	1.08482e-07		16.0007	5.3405e-08		16.0007	2.02167e-08
21.0007	5.46617e-06		21.0007	2.71683e-06		21.0007	1.39288e-06		21.0007	8.2645e-07		21.0007	4.44913e-07		21.0007	1.92424e-07		21.0007	1.08648e-07		21.0007	5.43707e-08		21.0007	2.02133e-08
26.0007	5.6595e-06		26.0007	2.71261e-06		26.0007	1.3928e-06		26.0007	8.3005e-07		26.0007	4.42873e-07		26.0007	1.92903e-07		26.0007	1.08421e-07		26.0007	5.35353e-08		26.0007	2.01985e-08
31.0007	5.73e-06		31.0007	2.70556e-06		31.0007	1.39012e-06		31.0007	8.24027e-07		31.0007	4.33333e-07		31.0007	1.92893e-07		31.0007	1.08578e-07		31.0007	5.34927e-08		31.0007	2.02131e-08
36.0007	5.7707e-06		36.0007	2.70686e-06		36.0007	1.38963e-06		36.0007	8.2741e-07		36.0007	4.44267e-07		36.0007	1.93255e-07		36.0007	1.08608e-07		36.0007	5.35537e-08		36.0007	2.02057e-08
41.0007	6.06717e-06		41.0007	2.70875e-06		41.0007	1.39138e-06		41.0007	8.26023e-07		41.0007	4.36407e-07		41.0007	1.93375e-07		41.0007	1.08829e-07		41.0007	5.3293e-08		41.0007	2.01998e-08
46.0007	5.9283e-06		46.0007	2.71213e-06		46.0007	1.39063e-06		46.0007	8.23213e-07		46.0007	4.42983e-07		46.0007	1.93649e-07		46.0007	1.08957e-07		46.0007	5.3044e-08		46.0007	2.02075e-08
51.0007	6.11437e-06		51.0069	2.71373e-06		51.0007	1.38772e-06		51.0007	8.21613e-07		51.0007	4.28617e-07		51.0007	1.93668e-07		51.0007	1.09591e-07		51.0007	5.3399e-08		51.0007	2.02213e-08
56.0007	6.2218e-06		56.0007	2.70955e-06		56.0007	1.38764e-06		56.0007	8.18897e-07		56.0007	4.32643e-07		56.0007	1.93841e-07		56.0007	1.09894e-07		56.0007	5.3003e-08		56.0007	2.024e-08
61.0007	5.66897e-06		61.0007	2.70722e-06		61.0007	1.3921e-06		61.0007	8.16987e-07		61.0007	4.44433e-07		61.0007	1.9425e-07		61.0007	1.10268e-07		61.0007	5.32963e-08		61.0007	2.02466e-08
66.0007	6.36307e-06		66.0007	2.70461e-06		66.0007	1.39228e-06		66.0007	8.14873e-07		66.0007	4.26947e-07		66.0007	1.94634e-07		66.0007	1.10764e-07		66.0007	5.3267e-08		66.0007	2.02559e-08
71.0007	6.21247e-06		71.0007	2.7147e-06		71.0007	1.39479e-06		71.0007	8.1464e-07		71.0007	4.30227e-07		71.0007	1.94657e-07		71.0007	1.10591e-07		71.0007	5.29387e-08		71.0007	2.02309e-08
76.0007	6.07623e-06		76.0007	2.70921e-06		76.0007	1.39552e-06		76.0069	8.18623e-07		76.0007	4.31783e-07		76.0007	1.94768e-07		76.0007	1.10335e-07		76.0007	5.2859e-08		76.0007	2.02423e-08
81.0007	6.19287e-06		81.0007	2.71187e-06		81.0007	1.40483e-06		81.0007	8.20057e-07		81.0007	4.25777e-07		81.0007	1.95014e-07		81.0007	1.10525e-07		81.0007	5.27777e-08		81.0007	2.02345e-08
86.0007	6.22203e-06		86.0007	2.70801e-06		86.0007	1.40787e-06		86.0007	8.21787e-07		86.0007	4.2677e-07		86.0007	1.95271e-07		86.0007	1.10697e-07		86.0007	5.29277e-08		86.0007	2.02143e-08
91.0007	6.2157e-06		91.0007	2.71308e-06		91.0007	1.4053e-06		91.0007	8.17903e-07		91.0007	4.2951e-07		91.0007	1.9544e-07		91.0007	1.1121e-07		91.0007	5.29133e-08		91.0007	2.02446e-08
96.0007	5.80507e-06		96.0069	2.71362e-06		96.0007	1.40614e-06		96.0007	8.12463e-07		96.0007	4.30023e-07		96.0007	1.95734e-07		96.0007	1.10922e-07		96.0007	5.2782e-08		96.0007	2.02369e-08
101.001	6.05387e-06		101.001	2.71084e-06		101.001	1.40363e-06		101.001	8.16467e-07		101.001	4.30753e-07		101.001	1.95915e-07		101.001	1.1072e-07		101.001	5.24637e-08		101.001	2.02601e-08
106.001	5.80417e-06		106.001	2.70997e-06		106.001	1.40113e-06		106.001	8.1418e-07		106.001	4.3934e-07		106.001	1.96037e-07		106.001	1.11562e-07		106.001	5.2911e-08		106.001	2.02514e-08
111.001	5.89197e-06		111.001	2.70729e-06		111.001	1.40084e-06		111.001	8.14217e-07		111.001	4.40147e-07		111.001	1.96175e-07		111.001	1.11467e-07		111.001	5.3169e-08		111.001	2.02483e-08
116.001	5.9272e-06		116.001	2.71072e-06		116.001	1.39996e-06		116.001	8.11113e-07		116.001	4.50817e-07		116.001	1.96542e-07		116.001	1.11508e-07		116.001	5.3278e-08		116.001	2.02727e-08
121.001	6.28707e-06		121.001	2.70538e-06		121.001	1.39957e-06		121.001	8.1122e-07		121.001	4.51747e-07		121.001	1.96663e-07		121.001	1.12232e-07		121.001	5.3366e-08		121.001	2.02297e-08
126.001	6.22427e-06		126.007	2.71027e-06		126.001	1.3997e-06		126.001	8.10987e-07		126.001	4.473e-07		126.001	1.96722e-07		126.001	1.11901e-07		126.001	5.34333e-08		126.001	2.02457e-08
131.001	5.52547e-06		131.007	2.71403e-06		131.001	1.39888e-06		131.001	8.0945e-07		131.001	4.5065e-07		131.001	1.96995e-07		131.001	1.12048e-07		131.001	5.33297e-08		131.001	2.02297e-08
136.001	5.8386e-06		136.001	2.71378e-06		136.001	1.39337e-06		136.001	8.10487e-07		136.001	4.4451e-07		136.001	1.97011e-07		136.001	1.12106e-07		136.001	5.3075e-08		136.001	2.02438e-08
141.001	6.16713e-06		141.001	2.70988e-06		141.001	1.39553e-06		141.001	8.0855e-07		141.001	4.449e-07		141.001	1.97215e-07		141.001	1.11764e-07		141.001	5.29467e-08		141.001	2.02323e-08
146.001	5.88773e-06		146.001	2.71132e-06		146.001	1.39693e-06		146.001	8.07527e-07		146.001	4.4325e-07		146.001	1.9738e-07		146.001	1.12683e-07		146.001	5.32363e-08		146.001	2.02214e-08
151.001	5.67717e-06		151.001	2.70908e-06		151.001	1.39565e-06		151.001	8.11727e-07		151.001	4.47883e-07		151.001	1.97486e-07		151.001	1.12027e-07		151.001	5.3391e-08		151.001	2.02187e-08
156.001	5.98333e-06		156.001	2.70834e-06		156.001	1.39426e-06		156.001	8.08157e-07		156.001	4.3459e-07		156.001	1.97809e-07		156.001	1.11734e-07		156.001	5.30183e-08		156.001	2.02494e-08
161.001	5.7889e-06		161.001	2.70594e-06		161.001	1.39474e-06		161.001	8.08063e-07		161.001	4.48347e-07		161.001	1.97847e-07		161.001	1.11563e-07		161.001	5.33707e-08		161.001	2.02314e-08
166.001	6.11697e-06		166.001	2.71123e-06		166.001	1.39134e-06		166.001	8.1084e-07		166.001	4.45573e-07		166.001	1.98147e-07		166.001	1.11984e-07		166.001	5.32293e-08		166.001	2.02168e-08
171.001	6.0962e-06		171.001	2.70529e-06		171.001	1.3936e-06		171.001	8.1118e-07		171.001	4.47797e-07		171.001	1.98193e-07		171.001	1.12022e-07		171.001	5.3282e-08		171.001	2.02236e-08
176.001	5.9707e-06		176.001	2.71189e-06		176.001	1.39193e-06		176.001	8.05697e-07		176.001	4.40083e-07		176.001	1.98354e-07		176.001	1.11492e-07		176.001	5.30393e-08		176.001	2.02232e-08
181.001	6.01173e-06		181.001	2.70808e-06		181.001	1.39544e-06		181.001	8.10243e-07		181.001	4.45777e-07		181.001	1.98472e-07		181.001	1.11585e-07		181.001	5.28713e-08		181.001	2.02088e-08
186.001	5.92873e-06		186.001	2.70895e-06		186.001	1.39614e-06		186.001	8.1016e-07		186.001	4.52977e-07		186.001	1.98804e-07		186.001	1.11937e-07		186.001	5.24047e-08		186.001	2.02046e-08
191.001	6.0969e-06		191.001	2.70546e-06		191.001	1.39935e-06		191.001	8.1714e-07		191.001	4.50187e-07		191.001	1.98894e-07		191.001	1.11695e-07		191.001	5.21827e-08		191.001	2.0229e-08
196.001	6.09233e-06		196.001	2.71052e-06		196.001	1.40257e-06		196.001	8.1541e-07		196.001	4.51233e-07		196.001	1.99141e-07		196.001	1.11801e-07		196.001	5.25537e-08		196.001	2.02026e-08
201.001	6.00547e-06		201.001	2.70832e-06		201.001	1.40308e-06		201.001	8.1476e-07		201.001	4.42e-07		201.012	1.99109e-07		201.001	1.11661e-07		201.001	5.272e-08		201.001	2.01965e-08
206.001	5.9965e-06		206.001	2.71004e-06		206.001	1.40246e-06		206.001	8.0964e-07		206.001	4.53343e-07		206.001	1.99324e-07		206.001	1.11556e-07		206.001	5.30797e-08		206.001	2.02216e-08
211.001	5.98263e-06		211.001	2.70616e-06		211.001	1.40708e-06		211.001	8.0932e-07		211.001	4.4992e-07		211.001	1.99353e-07		211.001	1.11506e-07		211.001	5.297e-08		211.001	2.0221e-08
216.001	6.1685e-06		216.001	2.70875e-06		216.001	1.40585e-06		216.001	8.07357e-07		216.001	4.4727e-07		216.001	1.99473e-07		216.001	1.11769e-07		216.001	5.30313e-08		216.001	2.01688e-08
221.001	6.1609e-06		221.001	2.71362e-06		221.001	1.40591e-06		221.001	8.04657e-07		221.001	4.48487e-07		221.001	1.99281e-07		221.001	1.11262e-07		221.001	5.24083e-08		221.001	2.01977e-08
226.001	5.96613e-06		226.001	2.71241e-06		226.001	1.40317e-06		226.001	8.02677e-07		226.001	4.36227e-07		226.001	1.99643e-07		226.001	1.11204e-07		226.001	5.24677e-08		226.001	2.01846e-08
231.001	6.16043e-06		231.001	2.71336e-06		231.001	1.40151e-06		231.001	8.00183e-07		231.001	4.47107e-07		231.001	1.99868e-07		231.001	1.11356e-07		231.001	5.18377e-08		231.001	2.01826e-08
236.001	6.14977e-06		236.001	2.7105e-06		236.001	1.40355e-06		236.001	8.03157e-07		236.001	4.4618e-07		236.001	1.99981e-07		236.001	1.12407e-07		236.001	5.20217e-08		236.001	2.01674e-08
241.001	5.9162e-06		241.001	2.71458e-06		241.001	1.40165e-06		241.001	8.03763e-07		241.001	4.45343e-07		241.001	2.00091e-07		241.001	1.10893e-07		241.001	5.19397e-08		241.001	2.01885e-08
246.001	6.10763e-06		246.001	2.71355e-06		246.001	1.40289e-06		246.001	7.9849e-07		246.001	4.32823e-07		246.001	2.00223e-07		246.001	1.10799e-07		246.001	5.2992e-08		246.001	2.01876e-08
251.001	5.84887e-06		251.001	2.71418e-06		251.001	1.39798e-06		251.001	7.9702e-07		251.001	4.48007e-07		251.001	2.00504e-07		251.001	1.11197e-07		251.001	5.17747e-08		251.001	2.01715e-08
256.001	5.92477e-06		256.001	2.71814e-06		256.001	1.39793e-06		256.001	8.0065e-07		256.001	4.46977e-07		256.001	2.00602e-07		256.001	1.11072e-07		256.001	5.1616e-08		256.001	2.01775e-08
261.001	6.23743e-06		261.001	2.7188e-06		261.001	1.39499e-06		261.001	7.9744e-07		261.001	4.27957e-07		261.001	2.00492e-07		261.001	1.11117e-07		261.001	5.17307e-08		261.001	2.01697e-08
266.001	6.258e-06		266.001	2.717e-06		266.001	1.39483e-06		266.001	7.95997e-07		266.001	4.25137e-07		266.001	2.0066e-07		266.001	1.10835e-07		266.001	5.15613e-08		266.001	2.01502e-08
271.001	6.16807e-06		271.001	2.7151e-06		271.001	1.39569e-06		271.001	7.96333e-07		271.001	4.27987e-07		271.001	2.00851e-07		271.001	1.10712e-07		271.001	5.15893e-08		271.001	2.0117e-08
276.001	6.20227e-06		276.001	2.71993e-06		276.001	1.39659e-06		276.001	7.9674e-07		276.001	4.3822e-07		276.001	2.00681e-07		276.001	1.11403e-07		276.001	5.1193e-08		276.001	2.01245e-08
281.001	6.17937e-06		281.001	2.71994e-06		281.001	1.40054e-06		281.001	7.9648e-07		281.001	4.44103e-07		281.001	2.01007e-07		281.001	1.1105e-07		281.001	5.1084e-08		281.001	2.01112e-08
286.001	5.97543e-06		286.001	2.73437e-06		286.001	1.39901e-06		286.001	7.96897e-07		286.001	4.49927e-07		286.001	2.00955e-07		286.001	1.10526e-07		286.001	5.1073e-08		286.001	2.01064e-08
291.001	5.9159e-06		291.001	2.71361e-06		291.001	1.39855e-06		291.001	8.00463e-07		291.001	4.4674e-07		291.001	2.01188e-07		291.001	1.10897e-07		291.001	5.0754e-08		291.001	2.01084e-08
296.001	5.84273e-06		296.001	2.721e-06		296.001	1.39913e-06		296.001	7.98883e-07		296.001	4.40563e-07		296.001	2.01472e-07		296.001	1.10514e-07		296.001	5.09253e-08		296.001	2.01032e-08
301.001	5.84777e-06		301.001	2.72751e-06		301.001	1.40094e-06		301.001	7.9641e-07		301.001	4.3799e-07		301.001	2.0148e-07		301.001	1.10959e-07		301.001	5.1038e-08		301.001	2.01113e-08
306.001	5.9923e-06		306.001	2.72059e-06		306.001	1.39909e-06		306.001	7.96817e-07		306.001	4.519e-07		306.001	2.01478e-07		306.001	1.10792e-07		306.001	5.1317e-08		306.001	2.00808e-08
311.001	5.7135e-06		311.001	2.71626e-06		311.001	1.40355e-06		311.001	7.9974e-07		311.001	4.49153e-07		311.001	2.01786e-07		311.001	1.10182e-07		311.001	5.13703e-08		311.001	2.00765e-08
316.001	5.85883e-06		316.001	2.7309e-06		316.001	1.39894e-06		316.001	7.96813e-07		316.001	4.55893e-07		316.001	2.01982e-07		316.001	1.10202e-07		316.001	5.1644e-08		316.001	2.00592e-08
321.001	5.75497e-06		321.001	2.729e-06		321.001	1.40249e-06		321.001	7.94687e-07		321.001	4.46057e-07		321.001	2.02094e-07		321.001	1.11416e-07		321.001	5.146e-08		321.001	2.00681e-08
326.001	5.7614e-06		326.001	2.72876e-06		326.001	1.39779e-06		326.001	7.93103e-07		326.001	4.43547e-07		326.001	2.02163e-07		326.001	1.09917e-07		326.001	5.09853e-08		326.001	2.01218e-08
331.001	5.7764e-06		331.001	2.73533e-06		331.001	1.39883e-06		331.001	7.93093e-07		331.001	4.48833e-07		331.001	2.02098e-07		331.001	1.1057e-07		331.001	5.0953e-08		331.001	2.00558e-08
336.001	5.80027e-06		336.001	2.73638e-06		336.001	1.39791e-06		336.001	7.90107e-07		336.001	4.53477e-07		336.001	2.02187e-07		336.001	1.1046e-07		336.001	5.10173e-08		336.001	2.00507e-08
341.001	5.75617e-06		341.001	2.72726e-06		341.001	1.39921e-06		341.001	7.90743e-07		341.001	4.25763e-07		341.001	2.02266e-07		341.001	1.11028e-07		341.001	5.13813e-08		341.001	2.00555e-08
346.001	5.8915e-06		346.001	2.73132e-06		346.001	1.39832e-06		346.001	7.93277e-07		346.001	4.4025e-07		346.001	2.02367e-07		346.001	1.11331e-07		346.001	5.1231e-08		346.001	2.00587e-08
351.001	6.15487e-06		351.001	2.73267e-06		351.001	1.39758e-06		351.001	7.92867e-07		351.001	4.43413e-07		351.001	2.02543e-07		351.001	1.11334e-07		351.001	5.11137e-08		351.001	2.00803e-08
356.001	5.81377e-06		356.001	2.731e-06		356.001	1.39589e-06		356.001	7.93937e-07		356.001	4.44597e-07		356.001	2.025e-07		356.001	1.10703e-07		356.001	5.08843e-08		356.001	2.00604e-08
361.001	5.94443e-06		361.001	2.72367e-06		361.001	1.39798e-06		361.001	7.91523e-07		361.001	4.32273e-07		361.001	2.02668e-07		361.001	1.10951e-07		361.001	5.1005e-08		361.001	2.00164e-08
366.001	5.91013e-06		366.001	2.72527e-06		366.001	1.39847e-06		366.001	7.90697e-07		366.001	4.5037e-07		366.001	2.02713e-07		366.001	1.11164e-07		366.001	5.09853e-08		366.001	2.00015e-08
371.001	6.02557e-06		371.001	2.72048e-06		371.001	1.39745e-06		371.001	7.92077e-07		371.001	4.49993e-07		371.001	2.02873e-07		371.001	1.1155e-07		371.001	5.09963e-08		371.001	2.00086e-08
376.001	5.82713e-06		376.001	2.72328e-06		376.001	1.39743e-06		376.001	7.90487e-07		376.001	4.51833e-07		376.001	2.0277e-07		376.001	1.11268e-07		376.001	5.1104e-08		376.001	1.99847e-08
381.001	6.04617e-06		381.001	2.72491e-06		381.001	1.40045e-06		381.001	7.90477e-07		381.001	4.40403e-07		381.001	2.02815e-07		381.001	1.10777e-07		381.001	5.0512e-08		381.001	1.99891e-08
386.001	5.99537e-06		386.001	2.72549e-06		386.001	1.3968e-06		386.001	7.9098e-07		386.001	4.49243e-07		386.001	2.02899e-07		386.001	1.10503e-07		386.001	5.05867e-08		386.001	2.0002e-08
391.001	6.04863e-06		391.001	2.72068e-06		391.001	1.39957e-06		391.001	8.0356e-07		391.001	4.53277e-07		391.001	2.02979e-07		391.001	1.10961e-07		391.001	5.0668e-08		391.001	2.0009e-08
396.001	6.21487e-06		396.001	2.72339e-06		396.001	1.39953e-06		396.001	8.05017e-07		396.001	4.53403e-07		396.001	2.02869e-07		396.001	1.10665e-07		396.001	5.001e-08		396.001	1.99862e-08
401.001	5.7105e-06		401.001	2.72146e-06		401.001	1.39841e-06		401.001	8.00707e-07		401.001	4.42333e-07		401.001	2.03053e-07		401.001	1.09913e-07		401.001	5.0226e-08		401.001	1.99614e-08
406.001	5.79503e-06		406.001	2.72177e-06		406.001	1.40259e-06		406.001	7.97237e-07		406.001	4.4944e-07		406.001	2.03012e-07		406.001	1.09862e-07		406.001	5.06743e-08		406.001	1.99509e-08
411.001	5.70353e-06		411.001	2.72444e-06		411.001	1.40213e-06		411.001	7.9377e-07		411.001	4.6145e-07		411.001	2.03051e-07		411.001	1.10168e-07		411.001	5.03803e-08		411.001	1.99283e-08
416.001	6.04967e-06		416.001	2.72852e-06		416.001	1.40242e-06		416.001	7.95397e-07		416.001	4.5277e-07		416.001	2.03164e-07		416.001	1.09655e-07		416.001	5.00003e-08		416.001	1.9918e-08
421.001	5.89003e-06		421.001	2.72815e-06		421.001	1.40494e-06		421.001	7.93437e-07		421.001	5.2293e-07		421.001	2.03086e-07		421.001	1.0973e-07		421.001	5.00943e-08		421.001	1.99164e-08
426.001	5.86347e-06		426.001	2.72759e-06		426.001	1.40731e-06		426.001	7.93793e-07		426.001	4.66243e-07		426.001	2.03189e-07		426.001	1.09495e-07		426.001	5.04943e-08		426.001	1.98936e-08
431.001	5.88623e-06		431.001	2.72905e-06		431.001	1.40529e-06		431.001	7.9331e-07		431.001	4.60357e-07		431.001	2.03156e-07		431.001	1.09289e-07		431.001	5.07037e-08		431.001	1.98986e-08
436.001	5.87257e-06		436.001	2.73136e-06		436.001	1.40377e-06		436.001	7.94873e-07		436.001	4.5234e-07		436.001	2.03197e-07		436.001	1.09782e-07		436.001	5.08327e-08		436.001	1.98915e-08
441.001	5.86227e-06		441.001	2.73191e-06		441.001	1.40287e-06		441.001	7.905e-07		441.001	4.61883e-07		441.001	2.03245e-07		441.001	1.09476e-07		441.001	5.0734e-08		441.001	1.98786e-08
446.001	5.9936e-06		446.001	2.73346e-06		446.001	1.40188e-06		446.001	7.89917e-07		446.001	4.62087e-07		446.001	2.03201e-07		446.001	1.09185e-07		446.001	5.06663e-08		446.001	1.98738e-08
451.001	6.00933e-06		451.001	2.73162e-06		451.001	1.40044e-06		451.001	7.88723e-07		451.001	4.328e-07		451.001	2.03243e-07		451.001	1.09359e-07		451.001	5.0459e-08		451.001	1.98748e-08
456.001	5.75173e-06		456.001	2.73523e-06		456.001	1.3986e-06		456.001	7.89907e-07		456.001	4.73427e-07		456.001	2.03486e-07		456.001	1.09004e-07		456.001	5.049e-08		456.001	1.98658e-08
461.001	5.92727e-06		461.001	2.73771e-06		461.001	1.40005e-06		461.001	7.86227e-07		461.001	4.5267e-07		461.001	2.03581e-07		461.001	1.09199e-07		461.001	5.03227e-08		461.001	1.98608e-08
466.001	5.93507e-06		466.001	2.74019e-06		466.001	1.40074e-06		466.001	7.87033e-07		466.001	4.50823e-07		466.001	2.03629e-07		466.001	1.08589e-07		466.001	5.055e-08		466.001	1.98577e-08
471.001	5.67873e-06		471.001	2.73802e-06		471.001	1.40006e-06		471.001	7.88497e-07		471.001	4.43023e-07		471.001	2.03646e-07		471.001	1.08358e-07		471.001	5.0497e-08		471.001	1.98581e-08
476.001	5.89027e-06		476.001	2.74117e-06		476.001	1.39904e-06		476.001	7.84563e-07		476.001	4.12077e-07		476.001	2.04171e-07		476.001	1.09015e-07		476.001	5.0172e-08		476.001	1.98349e-08
481.001	5.89977e-06		481.001	2.74495e-06		481.001	1.40014e-06		481.001	7.90047e-07		481.001	4.13557e-07		481.001	2.03863e-07		481.001	1.09267e-07		481.001	5.0773e-08		481.001	1.98518e-08
486.001	5.85957e-06		486.001	2.74766e-06		486.001	1.40117e-06		486.001	7.85797e-07		486.001	4.23003e-07		486.001	2.03718e-07		486.001	1.09074e-07		486.001	5.07453e-08		486.001	1.98368e-08
491.001	6.00313e-06		491.001	2.75058e-06		491.001	1.39985e-06		491.001	7.8408e-07		491.001	4.30713e-07		491.001	2.03677e-07		491.001	1.08534e-07		491.001	5.04077e-08		491.001	1.98161e-08
496.001	6.2188e-06		496.001	2.74801e-06		496.001	1.40206e-06		496.001	7.8781e-07		496.001	4.39313e-07		496.001	2.03916e-07		496.001	1.08594e-07		496.001	5.02793e-08		496.001	1.98001e-08
501.001	5.9336e-06		501.001	2.75183e-06		501.001	1.40347e-06		501.001	7.84087e-07		501.001	4.62863e-07		501.001	2.03868e-07		501.001	1.09238e-07		501.001	5.03013e-08		501.001	1.98029e-08
506.001	5.6026e-06		506.001	2.75389e-06		506.001	1.40604e-06		506.001	7.8429e-07		506.001	3.91813e-07		506.001	2.03893e-07		506.001	1.08229e-07		506.001	5.0264e-08		506.001	1.97899e-08
511.001	5.75887e-06		511.001	2.74806e-06		511.001	1.40916e-06		511.001	7.81447e-07		511.001	3.84413e-07		511.001	2.03778e-07		511.001	1.08724e-07		511.001	5.07053e-08		511.001	1.97859e-08
516.001	5.80023e-06		516.001	2.74683e-06		516.001	1.40529e-06		516.001	7.825e-07		516.001	3.92163e-07		516.001	2.03969e-07		516.001	1.08244e-07		516.001	5.0395e-08		516.001	1.97834e-08
521.001	5.9405e-06		521.001	2.74679e-06		521.001	1.40542e-06		521.001	7.80443e-07		521.001	3.904e-07		521.001	2.0394e-07		521.001	1.08403e-07		521.001	5.12347e-08		521.001	1.98035e-08
526.001	5.7197e-06		526.001	2.74818e-06		526.001	1.40688e-06		526.001	7.81657e-07		526.001	3.8896e-07		526.001	2.03881e-07		526.001	1.08261e-07		526.001	5.09837e-08		526.001	1.97914e-08
531.001	6.04187e-06		531.001	2.75053e-06		531.001	1.40381e-06		531.001	7.8148e-07		531.001	3.94253e-07		531.001	2.03971e-07		531.001	1.07811e-07		531.001	5.08317e-08		531.001	1.97915e-08
536.001	5.97107e-06		536.001	2.75263e-06		536.001	1.40907e-06		536.001	7.81987e-07		536.001	3.96763e-07		536.001	2.03857e-07		536.001	1.07731e-07		536.001	5.05283e-08		536.001	1.97968e-08
541.001	6.1642e-06		541.001	2.7548e-06		541.001	1.41004e-06		541.001	7.80787e-07		541.001	3.9758e-07		541.001	2.03767e-07		541.001	1.08047e-07		541.001	5.0902e-08		541.001	1.97862e-08
546.001	6.21063e-06		546.001	2.75144e-06		546.001	1.41028e-06		546.001	7.7812e-07		546.001	3.93063e-07		546.001	2.03874e-07		546.001	1.07996e-07		546.001	5.06593e-08		546.001	1.9762e-08
551.001	6.23267e-06		551.001	2.75482e-06		551.001	1.40999e-06		551.001	7.8032e-07		551.001	3.91187e-07		551.001	2.03934e-07		551.001	1.07742e-07		551.001	5.03513e-08		551.001	1.97804e-08
556.001	6.04443e-06		556.001	2.75455e-06		556.001	1.40913e-06		556.001	7.7613e-07		556.001	3.98523e-07		556.001	2.03835e-07		556.001	1.07855e-07		556.001	5.0444e-08		556.001	1.97747e-08
561.001	6.3646e-06		561.001	2.76597e-06		561.001	1.40777e-06		561.001	7.80103e-07		561.001	3.9581e-07		561.001	2.03614e-07		561.001	1.07905e-07		561.001	4.99913e-08		561.001	1.97829e-08
566.001	6.25883e-06		566.001	2.75994e-06		566.001	1.40821e-06		566.001	7.7638e-07		566.001	4.01123e-07		566.001	2.03892e-07		566.001	1.08058e-07		566.001	5.0067e-08		566.001	1.97537e-08
571.001	6.40567e-06		571.001	2.75747e-06		571.001	1.40874e-06		571.001	7.7555e-07		571.001	4.12e-07		571.001	2.03815e-07		571.001	1.07909e-07		571.001	5.02203e-08		571.001	1.97443e-08
576.001	6.0409e-06		576.001	2.7612e-06		576.001	1.40924e-06		576.001	7.78463e-07		576.001	4.08523e-07		576.001	2.03836e-07		576.001	1.07944e-07		576.001	5.00977e-08		576.001	1.97333e-08
581.001	6.0933e-06		581.001	2.76397e-06		581.001	1.40808e-06		581.001	7.80403e-07		581.001	4.18457e-07		581.001	2.03303e-07		581.001	1.07735e-07		581.001	5.00677e-08		581.001	1.97446e-08
586.001	5.88723e-06		586.001	2.76149e-06		586.001	1.40776e-06		586.001	7.88597e-07		586.001	3.54687e-07		586.001	2.03303e-07		586.001	1.07334e-07		586.001	5.01437e-08		586.001	1.97491e-08
591.001	5.91823e-06		591.001	2.7655e-06		591.001	1.40869e-06		591.001	7.7929e-07		591.001	3.3897e-07		591.001	2.03185e-07		591.001	1.07253e-07		591.001	4.99033e-08		591.001	1.97189e-08
596.001	6.2347e-06		596.001	2.76628e-06		596.001	1.40634e-06		596.001	7.81863e-07		596.007	5.05157e-07		596.001	2.0321e-07		596.001	1.07403e-07		596.001	4.99617e-08		596.001	1.97186e-08
601.001	6.21417e-06		601.001	2.76526e-06		601.001	1.40735e-06		601.001	7.80913e-07		601.001	4.70697e-07		601.001	2.0323e-07		601.001	1.07031e-07		601.001	4.99143e-08		601.001	1.97205e-08
606.001	6.32157e-06		606.001	2.76015e-06		606.001	1.40838e-06		606.001	7.81553e-07		606.001	4.83943e-07		606.001	2.03166e-07		606.001	1.07005e-07		606.001	4.98637e-08		606.001	1.97053e-08
611.001	6.2436e-06		611.001	2.76319e-06		611.001	1.40793e-06		611.001	7.85517e-07		611.001	4.3934e-07		611.001	2.03101e-07		611.001	1.07543e-07		611.001	4.9791e-08		611.001	1.97154e-08
616.001	6.34133e-06		616.001	2.76133e-06		616.001	1.4058e-06		616.001	7.82377e-07		616.001	4.55977e-07		616.001	2.02804e-07		616.001	1.08113e-07		616.001	4.98227e-08		616.001	1.97068e-08
621.001	6.2162e-06		621.001	2.76353e-06		621.001	1.40692e-06		621.001	7.84043e-07		621.001	4.916e-07		621.001	2.02867e-07		621.001	1.07733e-07		621.001	4.9553e-08		621.001	1.97109e-08
626.001	6.44533e-06		626.001	2.76212e-06		626.001	1.40774e-06		626.001	7.80183e-07		626.001	4.85533e-07		626.001	2.02669e-07		626.001	1.07352e-07		626.001	4.98177e-08		626.001	1.97008e-08
631.001	6.24797e-06		631.001	2.76338e-06		631.001	1.40798e-06		631.001	7.81903e-07		631.001	4.73773e-07		631.001	2.02662e-07		631.001	1.0748e-07		631.001	4.9521e-08		631.001	1.97039e-08
636.001	6.26197e-06		636.001	2.76576e-06		636.001	1.40792e-06		636.001	7.8273e-07		636.001	4.058e-07		636.001	2.02475e-07		636.001	1.07404e-07		636.001	4.93923e-08		636.001	1.96849e-08
641.001	6.25583e-06		641.001	2.76784e-06		641.001	1.40493e-06		641.001	7.79663e-07		641.001	3.942e-07		641.001	2.02508e-07		641.001	1.07382e-07		641.001	4.93743e-08		641.001	1.96711e-08
646.001	6.2928e-06		646.001	2.767e-06		646.001	1.40814e-06		646.001	7.79783e-07		646.001	4.031e-07		646.001	2.02471e-07		646.001	1.06928e-07		646.001	4.98197e-08		646.001	1.96802e-08
651.001	6.3271e-06		651.001	2.7661e-06		651.001	1.40689e-06		651.001	7.8261e-07		651.001	4.1535e-07		651.001	2.02409e-07		651.001	1.07071e-07		651.001	4.96727e-08		651.001	1.9679e-08
656.001	6.25613e-06		656.001	2.76775e-06		656.001	1.40453e-06		656.001	7.77657e-07		656.001	4.4532e-07		656.001	2.02562e-07		656.001	1.07175e-07		656.001	4.93863e-08		656.001	1.96369e-08
661.001	6.1493e-06		661.001	2.77041e-06		661.001	1.4084e-06		661.001	7.80353e-07		661.001	4.2657e-07		661.001	2.02262e-07		661.001	1.07041e-07		661.001	4.94227e-08		661.001	1.96583e-08
666.001	6.22003e-06		666.001	2.77323e-06		666.001	1.40953e-06		666.001	7.77363e-07		666.001	4.226e-07		666.001	2.02184e-07		666.001	1.07425e-07		666.001	4.93847e-08		666.001	1.96881e-08
671.001	6.14523e-06		671.001	2.77133e-06		671.001	1.4082e-06		671.001	7.74617e-07		671.001	4.42163e-07		671.001	2.02167e-07		671.001	1.07775e-07		671.001	4.91097e-08		671.001	1.96558e-08
676.001	6.0819e-06		676.001	2.76899e-06		676.001	1.40759e-06		676.001	7.80593e-07		676.001	4.1503e-07		676.001	2.02137e-07		676.001	1.07829e-07		676.001	4.90273e-08		676.001	1.96494e-08
681.001	6.15657e-06		681.001	2.76776e-06		681.001	1.40557e-06		681.001	7.77987e-07		681.001	4.32073e-07		681.001	2.01996e-07		681.001	1.07625e-07		681.001	4.93323e-08		681.001	1.96542e-08
686.001	6.13543e-06		686.001	2.77482e-06		686.001	1.40508e-06		686.001	7.79677e-07		686.001	4.3587e-07		686.001	2.02152e-07		686.001	1.08038e-07		686.001	4.9293e-08		686.001	1.96585e-08
691.001	6.16913e-06		691.001	2.77813e-06		691.001	1.40772e-06		691.001	7.7403e-07		691.001	4.24737e-07		691.001	2.01819e-07		691.001	1.07981e-07		691.001	4.8798e-08		691.001	1.96663e-08
696.001	6.27903e-06		696.001	2.7775e-06		696.001	1.40664e-06		696.001	7.74263e-07		696.001	4.14063e-07		696.001	2.01849e-07		696.001	1.07172e-07		696.001	4.96427e-08		696.001	1.96601e-08
701.001	6.3747e-06		701.001	2.77459e-06		701.001	1.40632e-06		701.001	7.78357e-07		701.001	4.2097e-07		701.001	2.01811e-07		701.001	1.06946e-07		701.001	4.94553e-08		701.001	1.96413e-08
706.001	6.59027e-06		706.001	2.77602e-06		706.001	1.40594e-06		706.001	7.8191e-07		706.001	4.21517e-07		706.001	2.01575e-07		706.001	1.07018e-07		706.001	4.8657e-08		706.001	1.96438e-08
711.001	6.29023e-06		711.001	2.7747e-06		711.001	1.40643e-06		711.001	7.78817e-07		711.001	4.35787e-07		711.001	2.01716e-07		711.001	1.07177e-07		711.001	4.9082e-08		711.001	1.96266e-08
716.001	6.25693e-06		716.001	2.77698e-06		716.001	1.40702e-06		716.001	7.75677e-07		716.001	4.19647e-07		716.001	2.01179e-07		716.001	1.06903e-07		716.001	4.92173e-08		716.001	1.96022e-08
721.001	6.11333e-06		721.001	2.77556e-06		721.001	1.40937e-06		721.001	7.74347e-07		721.001	4.12933e-07		721.001	2.01248e-07		721.001	1.06889e-07		721.001	4.8674e-08		721.001	1.96068e-08
726.001	6.0965e-06		726.001	2.77937e-06		726.001	1.40718e-06		726.001	7.82063e-07		726.001	4.32923e-07		726.001	2.01219e-07		726.001	1.06771e-07		726.001	4.88157e-08		726.001	1.96047e-08
731.001	6.2587e-06		731.001	2.78153e-06		731.001	1.40836e-06		731.001	7.78873e-07		731.001	4.28507e-07		731.001	2.00898e-07		731.001	1.06973e-07		731.001	4.90603e-08		731.001	1.96088e-08
736.001	6.2945e-06		736.001	2.7822e-06		736.001	1.40246e-06		736.001	7.78987e-07		736.001	4.3066e-07		736.001	2.00838e-07		736.001	1.06746e-07		736.001	4.8744e-08		736.001	1.96389e-08
741.001	6.29553e-06		741.001	2.78766e-06		741.001	1.40736e-06		741.001	7.7912e-07		741.001	4.33247e-07		741.001	2.00639e-07		741.001	1.07482e-07		741.001	4.86737e-08		741.001	1.96216e-08
746.001	6.31927e-06		746.001	2.78027e-06		746.001	1.4016e-06		746.001	7.7681e-07		746.001	4.03713e-07		746.001	2.00606e-07		746.001	1.07485e-07		746.001	4.88277e-08		746.001	1.96022e-08
751.001	6.37853e-06		751.001	2.77629e-06		751.001	1.40307e-06		751.001	7.78417e-07		751.001	4.20567e-07		751.001	2.00639e-07		751.001	1.07324e-07		751.001	4.87753e-08		751.001	1.96175e-08
756.001	6.19193e-06		756.001	2.77754e-06		756.001	1.40237e-06		756.001	7.72833e-07		756.001	4.17717e-07		756.001	2.00545e-07		756.001	1.07401e-07		756.001	4.8661e-08		756.001	1.96183e-08
761.001	6.30573e-06		761.001	2.77893e-06		761.001	1.401e-06		761.001	7.6949e-07		761.001	4.1536e-07		761.001	2.00512e-07		761.001	1.07442e-07		761.001	4.87037e-08		761.001	1.96109e-08
766.001	6.24897e-06		766.001	2.77814e-06		766.001	1.40044e-06		766.001	7.6976e-07		766.001	4.0124e-07		766.001	2.00398e-07		766.001	1.0763e-07		766.001	4.84613e-08		766.001	1.95859e-08
771.001	5.78487e-06		771.001	2.77965e-06		771.001	1.39927e-06		771.001	7.68033e-07		771.001	4.05127e-07		771.001	2.00262e-07		771.001	1.07632e-07		771.001	4.8655e-08		771.001	1.95861e-08
776.001	6.1567e-06		776.001	2.78072e-06		776.001	1.40249e-06		776.001	7.66987e-07		776.001	4.25273e-07		776.001	2.00221e-07		776.001	1.0778e-07		776.001	4.85443e-08		776.001	1.95894e-08
781.001	6.2318e-06		781.001	2.7805e-06		781.001	1.40053e-06		781.001	7.6856e-07		781.001	4.4038e-07		781.001	1.99944e-07		781.001	1.07591e-07		781.001	4.87427e-08		781.001	1.95889e-08
786.001	6.02747e-06		786.001	2.77983e-06		786.001	1.40372e-06		786.001	7.75107e-07		786.001	4.0164e-07		786.001	1.99845e-07		786.001	1.07398e-07		786.001	4.82287e-08		786.001	1.957e-08
791.001	6.09003e-06		791.001	2.78336e-06		791.001	1.40799e-06		791.001	7.71963e-07		791.001	4.21007e-07		791.001	1.9961e-07		791.001	1.07488e-07		791.001	4.89257e-08		791.001	1.95528e-08
796.001	5.98453e-06		796.001	2.7831e-06		796.001	1.40382e-06		796.001	7.7128e-07		796.001	4.24683e-07		796.001	1.99532e-07		796.001	1.07683e-07		796.001	4.876e-08		796.001	1.95779e-08
801.001	6.04163e-06		801.001	2.78274e-06		801.001	1.40634e-06		801.001	7.67117e-07		801.001	4.10523e-07		801.001	1.99524e-07		801.001	1.06567e-07		801.001	4.8773e-08		801.001	1.95539e-08
806.001	6.29873e-06		806.001	2.77989e-06		806.001	1.40364e-06		806.001	7.6462e-07		806.001	4.30027e-07		806.001	1.99252e-07		806.001	1.06434e-07		806.001	4.85907e-08		806.001	1.95682e-08
811.001	6.44067e-06		811.001	2.77965e-06		811.001	1.41079e-06		811.001	7.65147e-07		811.001	4.09223e-07		811.001	1.99109e-07		811.001	1.0662e-07		811.001	4.8554e-08		811.001	1.95359e-08
816.001	6.19833e-06		816.001	2.78308e-06		816.001	1.40821e-06		816.001	7.62723e-07		816.001	4.3409e-07		816.001	1.9897e-07		816.001	1.06815e-07		816.001	4.85237e-08		816.001	1.95607e-08
821.001	6.25823e-06		821.001	2.78201e-06		821.001	1.40671e-06		821.001	7.5979e-07		821.001	4.15853e-07		821.001	1.9874e-07		821.001	1.06503e-07		821.001	4.83347e-08		821.001	1.95633e-08
826.001	6.27447e-06		826.001	2.78695e-06		826.001	1.40519e-06		826.001	7.6019e-07		826.001	4.24003e-07		826.001	1.98541e-07		826.001	1.06328e-07		826.001	4.8889e-08		826.001	1.95343e-08
831.001	6.07557e-06		831.001	2.78612e-06		831.001	1.4034e-06		831.001	7.5952e-07		831.001	4.0629e-07		831.001	1.98546e-07		831.001	1.06498e-07		831.001	4.87297e-08		831.001	1.9549e-08
836.001	6.16537e-06		836.001	2.78992e-06		836.001	1.40846e-06		836.001	7.5914e-07		836.001	4.06073e-07		836.001	1.98387e-07		836.001	1.0683e-07		836.001	4.86327e-08		836.001	1.95455e-08
841.001	6.15567e-06		841.001	2.78771e-06		841.001	1.40474e-06		841.001	7.5597e-07		841.001	4.1524e-07		841.001	1.98109e-07		841.001	1.06541e-07		841.001	4.8412e-08		841.001	1.95111e-08
846.001	6.01057e-06		846.001	2.79181e-06		846.001	1.40578e-06		846.001	7.61033e-07		846.001	4.15383e-07		846.001	1.97983e-07		846.001	1.06624e-07		846.001	4.86483e-08		846.001	1.95192e-08
851.001	5.94693e-06		851.001	2.79292e-06		851.001	1.40486e-06		851.001	7.5952e-07		851.001	4.20683e-07		851.001	1.9786e-07		851.001	1.06365e-07		851.001	4.83097e-08		851.001	1.95622e-08
856.001	5.889e-06		856.001	2.7913e-06		856.001	1.40876e-06		856.001	7.59427e-07		856.001	4.10667e-07		856.001	1.9763e-07		856.001	1.05862e-07		856.001	4.83967e-08		856.001	1.95443e-08
861.001	6.0659e-06		861.001	2.78761e-06		861.001	1.40888e-06		861.001	7.6127e-07		861.001	4.3312e-07		861.001	1.97356e-07		861.001	1.05805e-07		861.001	4.82457e-08		861.001	1.95497e-08
866.001	6.1714e-06		866.001	2.78705e-06		866.001	1.40657e-06		866.001	7.58733e-07		866.001	4.1525e-07		866.001	1.972e-07		866.001	1.0623e-07		866.001	4.8392e-08		866.001	1.95382e-08
871.001	6.40513e-06		871.001	2.78963e-06		871.001	1.40682e-06		871.001	7.6076e-07		871.001	3.97953e-07		871.001	1.97015e-07		871.001	1.05757e-07		871.001	4.8265e-08		871.001	1.95457e-08
876.001	6.4142e-06		876.001	2.78368e-06		876.001	1.40653e-06		876.001	7.58863e-07		876.001	4.32173e-07		876.001	1.96792e-07		876.001	1.05278e-07		876.001	4.854e-08		876.001	1.95484e-08
881.001	6.39467e-06		881.001	2.78727e-06		881.001	1.40588e-06		881.001	7.58857e-07		881.001	4.00627e-07		881.001	1.96588e-07		881.001	1.05854e-07		881.001	4.83613e-08		881.001	1.95535e-08
886.001	6.34353e-06		886.001	2.79438e-06		886.001	1.40697e-06		886.001	7.563e-07		886.001	4.06207e-07		886.001	1.96496e-07		886.001	1.05449e-07		886.001	4.8527e-08		886.001	1.9576e-08
891.001	6.14177e-06		891.001	2.79734e-06		891.001	1.40893e-06		891.001	7.56717e-07		891.001	4.10303e-07		891.001	1.96194e-07		891.001	1.05496e-07		891.001	4.84803e-08		891.001	1.95977e-08
896.001	6.1536e-06		896.001	2.80241e-06		896.001	1.4091e-06		896.001	7.54757e-07		896.001	4.20287e-07		896.001	1.9608e-07		896.001	1.05034e-07		896.001	4.80927e-08		896.001	1.95878e-08
901.001	6.24533e-06		901.001	2.79774e-06		901.001	1.41006e-06		901.001	7.56583e-07		901.001	4.1254e-07		901.001	1.95853e-07		901.001	1.04756e-07		901.001	4.81513e-08		901.001	1.95924e-08
906.001	6.12657e-06		906.001	2.80178e-06		906.001	1.40859e-06		906.001	7.5386e-07		906.001	3.90643e-07		906.001	1.95636e-07		906.001	1.04883e-07		906.001	4.81567e-08		906.001	1.95757e-08
911.001	6.0709e-06		911.001	2.80477e-06		911.001	1.41036e-06		911.001	7.49397e-07		911.001	3.9526e-07		911.001	1.95307e-07		911.001	1.04283e-07		911.001	4.79777e-08		911.001	1.95865e-08
916.001	6.1667e-06		916.001	2.80307e-06		916.001	1.41024e-06		916.001	7.52563e-07		916.001	3.97707e-07		916.001	1.95201e-07		916.001	1.04529e-07		916.001	4.82623e-08		916.001	1.95838e-08
921.001	5.86583e-06		921.001	2.80294e-06		921.001	1.40873e-06		921.001	7.52103e-07		921.001	4.00983e-07		921.001	1.9494e-07		921.001	1.04344e-07		921.001	4.7898e-08		921.001	1.95818e-08
926.001	5.75927e-06		926.001	2.80615e-06		926.001	1.4061e-06		926.001	7.594e-07		926.001	4.08397e-07		926.001	1.94711e-07		926.001	1.04293e-07		926.001	4.80897e-08		926.001	1.95823e-08
931.001	5.92443e-06		931.001	2.79775e-06		931.001	1.40427e-06		931.001	7.5769e-07		931.001	4.04247e-07		931.001	1.94575e-07		931.001	1.04589e-07		931.001	4.81193e-08		931.001	1.96043e-08
936.001	6.22e-06		936.001	2.80144e-06		936.001	1.40622e-06		936.001	7.57063e-07		936.001	4.11083e-07		936.001	1.94342e-07		936.001	1.03984e-07		936.001	4.83757e-08		936.001	1.95876e-08
941.001	6.07253e-06		941.001	2.80188e-06		941.001	1.41022e-06		941.001	7.57013e-07		941.001	3.9824e-07		941.001	1.93946e-07		941.001	1.04485e-07		941.001	4.81673e-08		941.001	1.96083e-08
946.001	5.9474e-06		946.001	2.80672e-06		946.001	1.40782e-06		946.001	7.55663e-07		946.001	4.17383e-07		946.001	1.93762e-07		946.001	1.04222e-07		946.001	4.79823e-08		946.001	1.9607e-08
951.001	6.04247e-06		951.001	2.80273e-06		951.001	1.40672e-06		951.001	7.6124e-07		951.001	3.8699e-07		951.001	1.93613e-07		951.001	1.03713e-07		951.001	4.801e-08		951.001	1.96237e-08
956.001	6.16037e-06		956.001	2.80584e-06		956.001	1.40517e-06		956.001	7.58673e-07		956.001	4.09163e-07		956.001	1.93302e-07		956.001	1.03554e-07		956.001	4.6898e-08		956.001	1.96372e-08
961.001	6.28857e-06		961.001	2.79988e-06		961.001	1.40621e-06		961.001	7.5647e-07		961.001	3.97557e-07		961.001	1.93068e-07		961.001	1.03963e-07		961.001	4.71887e-08		961.001	1.9641e-08
966.001	6.28147e-06		966.001	2.80049e-06		966.001	1.40544e-06		966.001	7.53897e-07		966.001	3.98827e-07		966.001	1.92702e-07		966.001	1.0439e-07		966.001	4.74453e-08		966.001	1.96523e-08
971.001	6.0683e-06		971.001	2.80362e-06		971.001	1.40176e-06		971.001	7.59523e-07		971.001	4.21617e-07		971.001	1.92579e-07		971.001	1.04921e-07		971.001	4.69237e-08		971.001	1.96592e-08
976.001	6.1271e-06		976.001	2.80986e-06		976.001	1.40052e-06		976.001	7.55853e-07		976.001	4.076e-07		976.001	1.92228e-07		976.001	1.05102e-07		976.001	4.7349e-08		976.001	1.96505e-08
981.001	6.26653e-06		981.001	2.80946e-06		981.001	1.39793e-06		981.001	7.5301e-07		981.001	3.9266e-07		981.001	1.91964e-07		981.001	1.04983e-07		981.001	4.7227e-08		981.001	1.96579e-08
986.001	6.14737e-06		986.001	2.80952e-06		986.001	1.39651e-06		986.001	7.56493e-07		986.001	4.1675e-07		986.001	1.91772e-07		986.001	1.04189e-07		986.001	4.71307e-08		986.001	1.96787e-08
991.001	6.03257e-06		991.001	2.80863e-06		991.001	1.3969e-06		991.001	7.57963e-07		991.001	4.01477e-07		991.001	1.91468e-07		991.001	1.03272e-07		991.001	4.6485e-08		991.001	1.96902e-08
996.001	6.15083e-06		996.001	2.81348e-06		996.001	1.39854e-06		996.001	7.55073e-07		996.001	3.95917e-07		996.001	1.91067e-07		996.001	1.04217e-07		996.001	4.6982e-08		996.001	1.96995e-08
1001	6.10367e-06		1001	2.80703e-06		1001	1.40095e-06		1001	7.5181e-07		1001	4.05703e-07		1001	1.90886e-07		1001	1.03784e-07		1001	4.7009e-08		1001	1.96921e-08

## Sheet: fig2e
MoOx	Vd (V)	Id (A)	MoOx	Vd (V)	Id (A)	MoOx	Vd (V)	Id (A)	MoOx	Vd (V)	Id (A)	MoOx	Vd (V)	Id (A)	MoOx	Vd (V)	Id (A)		Pt	Vd (V)	Id (A)	Pt	Vd (V)	Id (A)	Pt	Vd (V)	Id (A)	Pt	Vd (V)	Id (A)	Pt	Vd (V)	Id (A)	Pt	Vd (V)	Id (A)
test time: 1	-0.5	-6.60792e-08	test time: 2	-0.5	-1.29803e-07	test time: 3	-0.5	-2.20412e-07	test time: 4	-0.5	-4.01583e-07	test time: 5	-0.5	-1.05542e-06	test time: 6	-0.5	-2.80812e-06		test time: 1	-0.5	-0.000247339	test time: 2	-0.5	-0.000257664	test time: 3	-0.5	-0.000266228	test time: 4	-0.5	-0.00025499	test time: 5	-0.5	-0.000257372	test time: 6	-0.5	-0.000256172
	-0.49	-6.25205e-08		-0.49	-1.21078e-07		-0.49	-2.02912e-07		-0.49	-3.66258e-07		-0.49	-1.02647e-06		-0.49	-2.59851e-06			-0.49	-0.000240419		-0.49	-0.000273806		-0.49	-0.000265972		-0.49	-0.000246896		-0.49	-0.000248976		-0.49	-0.000247668
	-0.48	-6.05724e-08		-0.48	-1.16323e-07		-0.48	-1.94466e-07		-0.48	-3.53726e-07		-0.48	-1.03531e-06		-0.48	-2.44396e-06			-0.48	-0.00023447		-0.48	-0.000259098		-0.48	-0.000252476		-0.48	-0.000240599		-0.48	-0.000243214		-0.48	-0.000241721
	-0.47	-5.89708e-08		-0.47	-1.13104e-07		-0.47	-1.88639e-07		-0.47	-3.4673e-07		-0.47	-1.05678e-06		-0.47	-2.29903e-06			-0.47	-0.000229638		-0.47	-0.000248344		-0.47	-0.000241899		-0.47	-0.000235201		-0.47	-0.00023789		-0.47	-0.000236043
	-0.46	-5.7574e-08		-0.46	-1.10811e-07		-0.46	-1.83857e-07		-0.46	-3.4202e-07		-0.46	-1.07599e-06		-0.46	-2.16636e-06			-0.46	-0.000225735		-0.46	-0.000241882		-0.46	-0.000240169		-0.46	-0.000229649		-0.46	-0.000232823		-0.46	-0.000230012
	-0.45	-5.64446e-08		-0.45	-1.083e-07		-0.45	-1.79664e-07		-0.45	-3.37954e-07		-0.45	-1.08848e-06		-0.45	-2.0446e-06			-0.45	-0.000251534		-0.45	-0.000235808		-0.45	-0.000230077		-0.45	-0.000224006		-0.45	-0.000227041		-0.45	-0.000224655
	-0.44	-5.5311e-08		-0.44	-1.05729e-07		-0.44	-1.75691e-07		-0.44	-3.33948e-07		-0.44	-1.08958e-06		-0.44	-1.93222e-06			-0.44	-0.000236537		-0.44	-0.000225728		-0.44	-0.000227239		-0.44	-0.000218588		-0.44	-0.000221721		-0.44	-0.000219231
	-0.43	-5.40178e-08		-0.43	-1.03264e-07		-0.43	-1.7203e-07		-0.43	-3.30447e-07		-0.43	-1.08051e-06		-0.43	-1.82537e-06			-0.43	-0.000223244		-0.43	-0.000219236		-0.43	-0.00021895		-0.43	-0.000213287		-0.43	-0.000216121		-0.43	-0.000213739
	-0.42	-5.30297e-08		-0.42	-1.00885e-07		-0.42	-1.68393e-07		-0.42	-3.26597e-07		-0.42	-1.06505e-06		-0.42	-1.72593e-06			-0.42	-0.000212495		-0.42	-0.000214795		-0.42	-0.000213284		-0.42	-0.000207618		-0.42	-0.000209869		-0.42	-0.000208289
	-0.41	-5.19494e-08		-0.41	-9.85178e-08		-0.41	-1.64723e-07		-0.41	-3.23198e-07		-0.41	-1.04374e-06		-0.41	-1.63198e-06			-0.41	-0.000204747		-0.41	-0.000207344		-0.41	-0.000206757		-0.41	-0.000202272		-0.41	-0.000204203		-0.41	-0.000202655
	-0.4	-5.09251e-08		-0.4	-9.62133e-08		-0.4	-1.60931e-07		-0.4	-3.19225e-07		-0.4	-1.01734e-06		-0.4	-1.53981e-06			-0.4	-0.000198209		-0.4	-0.000202832		-0.4	-0.000201397		-0.4	-0.000197122		-0.4	-0.000199203		-0.4	-0.000197269
	-0.39	-4.9993e-08		-0.39	-9.387e-08		-0.39	-1.56793e-07		-0.39	-3.14886e-07		-0.39	-9.86323e-07		-0.39	-1.4513e-06			-0.39	-0.000196388		-0.39	-0.000195846		-0.39	-0.000195241		-0.39	-0.000192153		-0.39	-0.000194095		-0.39	-0.000192055
	-0.38	-4.88072e-08		-0.38	-9.14693e-08		-0.38	-1.52753e-07		-0.38	-3.10286e-07		-0.38	-9.51881e-07		-0.38	-1.36519e-06			-0.38	-0.000186479		-0.38	-0.000190801		-0.38	-0.0001897		-0.38	-0.000187018		-0.38	-0.000188896		-0.38	-0.000186867
	-0.37	-4.78566e-08		-0.37	-8.89762e-08		-0.37	-1.48868e-07		-0.37	-3.04853e-07		-0.37	-9.14287e-07		-0.37	-1.28204e-06			-0.37	-0.000181318		-0.37	-0.000185386		-0.37	-0.000184663		-0.37	-0.000182085		-0.37	-0.000183715		-0.37	-0.000181753
	-0.36	-4.68178e-08		-0.36	-8.65414e-08		-0.36	-1.44723e-07		-0.36	-2.98912e-07		-0.36	-8.75518e-07		-0.36	-1.20176e-06			-0.36	-0.000175773		-0.36	-0.0001801		-0.36	-0.000179414		-0.36	-0.000176937		-0.36	-0.000178574		-0.36	-0.000176878
	-0.35	-4.58361e-08		-0.35	-8.40611e-08		-0.35	-1.40435e-07		-0.35	-2.92749e-07		-0.35	-8.34742e-07		-0.35	-1.12329e-06			-0.35	-0.000170698		-0.35	-0.000174854		-0.35	-0.000174241		-0.35	-0.000171691		-0.35	-0.000173454		-0.35	-0.000171616
	-0.34	-4.47263e-08		-0.34	-8.14666e-08		-0.34	-1.35963e-07		-0.34	-2.85667e-07		-0.34	-7.9238e-07		-0.34	-1.04767e-06			-0.34	-0.000165049		-0.34	-0.000169859		-0.34	-0.000169217		-0.34	-0.000166695		-0.34	-0.000168138		-0.34	-0.000166688
	-0.33	-4.3557e-08		-0.33	-7.89014e-08		-0.33	-1.31431e-07		-0.33	-2.76441e-07		-0.33	-7.48926e-07		-0.33	-9.74165e-07			-0.33	-0.000159959		-0.33	-0.000164827		-0.33	-0.000164005		-0.33	-0.000161873		-0.33	-0.000163164		-0.33	-0.000161821
	-0.32	-4.24065e-08		-0.32	-7.63458e-08		-0.32	-1.2685e-07		-0.32	-2.67511e-07		-0.32	-7.0507e-07		-0.32	-9.03612e-07			-0.32	-0.000154882		-0.32	-0.000159203		-0.32	-0.000158582		-0.32	-0.000156783		-0.32	-0.000158337		-0.32	-0.000156692
	-0.31	-4.11968e-08		-0.31	-7.37094e-08		-0.31	-1.22119e-07		-0.31	-2.57915e-07		-0.31	-6.60814e-07		-0.31	-8.33381e-07			-0.31	-0.000150326		-0.31	-0.000153908		-0.31	-0.000153623		-0.31	-0.000151844		-0.31	-0.000153588		-0.31	-0.000151624
	-0.3	-3.99527e-08		-0.3	-7.10571e-08		-0.3	-1.17294e-07		-0.3	-2.47713e-07		-0.3	-6.16494e-07		-0.3	-7.66071e-07			-0.3	-0.000144883		-0.3	-0.000148639		-0.3	-0.000148471		-0.3	-0.000146893		-0.3	-0.00014877		-0.3	-0.000146738
	-0.29	-3.87704e-08		-0.29	-6.83724e-08		-0.29	-1.12369e-07		-0.29	-2.36889e-07		-0.29	-5.72809e-07		-0.29	-6.99638e-07			-0.29	-0.000139454		-0.29	-0.000143733		-0.29	-0.000143463		-0.29	-0.000141883		-0.29	-0.000143856		-0.29	-0.000141839
	-0.28	-3.74211e-08		-0.28	-6.56349e-08		-0.28	-1.07338e-07		-0.28	-2.25485e-07		-0.28	-5.28872e-07		-0.28	-6.34945e-07			-0.28	-0.000134237		-0.28	-0.000138607		-0.28	-0.000138435		-0.28	-0.000136918		-0.28	-0.000138729		-0.28	-0.000137221
	-0.27	-3.61136e-08		-0.27	-6.28295e-08		-0.27	-1.02267e-07		-0.27	-2.13697e-07		-0.27	-4.85668e-07		-0.27	-5.7132e-07			-0.27	-0.000129075		-0.27	-0.000133577		-0.27	-0.000133441		-0.27	-0.000131954		-0.27	-0.000133509		-0.27	-0.000132209
	-0.26	-3.47754e-08		-0.26	-6.00387e-08		-0.26	-9.70888e-08		-0.26	-2.01507e-07		-0.26	-4.41446e-07		-0.26	-5.09024e-07			-0.26	-0.000124474		-0.26	-0.000128401		-0.26	-0.000128495		-0.26	-0.000127097		-0.26	-0.00012822		-0.26	-0.000127331
	-0.25	-3.34319e-08		-0.25	-5.72555e-08		-0.25	-9.17633e-08		-0.25	-1.8884e-07		-0.25	-3.99516e-07		-0.25	-4.46159e-07			-0.25	-0.000119299		-0.25	-0.000123278		-0.25	-0.000123492		-0.25	-0.000122227		-0.25	-0.000123192		-0.25	-0.000122323
	-0.24	-3.20943e-08		-0.24	-5.45263e-08		-0.24	-8.65682e-08		-0.24	-1.76352e-07		-0.24	-3.58416e-07		-0.24	-3.87344e-07			-0.24	-0.000114229		-0.24	-0.000118191		-0.24	-0.000118414		-0.24	-0.000117265		-0.24	-0.000118283		-0.24	-0.000117576
	-0.23	-3.07063e-08		-0.23	-5.16919e-08		-0.23	-8.12678e-08		-0.23	-1.63474e-07		-0.23	-3.18392e-07		-0.23	-3.29466e-07			-0.23	-0.000109369		-0.23	-0.000113349		-0.23	-0.000113441		-0.23	-0.000112251		-0.23	-0.00011309		-0.23	-0.000112431
	-0.22	-2.93682e-08		-0.22	-4.89212e-08		-0.22	-7.59194e-08		-0.22	-1.50379e-07		-0.22	-2.7937e-07		-0.22	-2.73046e-07			-0.22	-0.00010467		-0.22	-0.000108321		-0.22	-0.000108735		-0.22	-0.000107322		-0.22	-0.000108233		-0.22	-0.000107548
	-0.21	-2.80542e-08		-0.21	-4.61599e-08		-0.21	-7.06506e-08		-0.21	-1.37342e-07		-0.21	-2.41436e-07		-0.21	-2.19154e-07			-0.21	-9.9826e-05		-0.21	-0.000103436		-0.21	-0.000103619		-0.21	-0.000102453		-0.21	-0.000103223		-0.21	-0.000102358
	-0.2	-2.668e-08		-0.2	-4.3362e-08		-0.2	-6.53057e-08		-0.2	-1.2442e-07		-0.2	-2.04582e-07		-0.2	-1.67267e-07			-0.2	-9.50631e-05		-0.2	-9.84016e-05		-0.2	-9.8559e-05		-0.2	-9.75336e-05		-0.2	-9.82944e-05		-0.2	-9.72866e-05
	-0.19	-2.53241e-08		-0.19	-4.05639e-08		-0.19	-6.00144e-08		-0.19	-1.11425e-07		-0.19	-1.69339e-07		-0.19	-1.17646e-07			-0.19	-9.01595e-05		-0.19	-9.33781e-05		-0.19	-9.36549e-05		-0.19	-9.2619e-05		-0.19	-9.33525e-05		-0.19	-9.23685e-05
	-0.18	-2.39626e-08		-0.18	-3.78108e-08		-0.18	-5.46492e-08		-0.18	-9.85094e-08		-0.18	-1.3539e-07		-0.18	-7.05318e-08			-0.18	-8.54822e-05		-0.18	-8.83001e-05		-0.18	-8.87097e-05		-0.18	-8.75888e-05		-0.18	-8.84609e-05		-0.18	-8.74089e-05
	-0.17	-2.26389e-08		-0.17	-3.50537e-08		-0.17	-4.93868e-08		-0.17	-8.58191e-08		-0.17	-1.02663e-07		-0.17	-2.56487e-08			-0.17	-8.07451e-05		-0.17	-8.33534e-05		-0.17	-8.38482e-05		-0.17	-8.25779e-05		-0.17	-8.35246e-05		-0.17	-8.24597e-05
	-0.16	-2.13513e-08		-0.16	-3.23556e-08		-0.16	-4.4129e-08		-0.16	-7.34433e-08		-0.16	-7.12885e-08		-0.16	1.72878e-08			-0.16	-7.6026e-05		-0.16	-7.85189e-05		-0.16	-7.87593e-05		-0.16	-7.76274e-05		-0.16	-7.84639e-05		-0.16	-7.7592e-05
	-0.15	-2.02717e-08		-0.15	-2.96582e-08		-0.15	-3.88745e-08		-0.15	-6.12345e-08		-0.15	-4.15361e-08		-0.15	5.81446e-08			-0.15	-7.12309e-05		-0.15	-7.35359e-05		-0.15	-7.3882e-05		-0.15	-7.3002e-05		-0.15	-7.35538e-05		-0.15	-7.26723e-05
	-0.14	-1.89602e-08		-0.14	-2.70073e-08		-0.14	-3.38246e-08		-0.14	-4.93752e-08		-0.14	-1.33141e-08		-0.14	9.7063e-08			-0.14	-6.64226e-05		-0.14	-6.85998e-05		-0.14	-6.89072e-05		-0.14	-6.80865e-05		-0.14	-6.85418e-05		-0.14	-6.78592e-05
	-0.13	-1.76395e-08		-0.13	-2.42962e-08		-0.13	-2.88152e-08		-0.13	-3.796e-08		-0.13	1.35715e-08		-0.13	1.34747e-07			-0.13	-6.16973e-05		-0.13	-6.37461e-05		-0.13	-6.38548e-05		-0.13	-6.31701e-05		-0.13	-6.36393e-05		-0.13	-6.28067e-05
	-0.12	-1.63222e-08		-0.12	-2.16979e-08		-0.12	-2.38815e-08		-0.12	-2.675e-08		-0.12	3.89591e-08		-0.12	1.73821e-07			-0.12	-5.68894e-05		-0.12	-5.87515e-05		-0.12	-5.88316e-05		-0.12	-5.82798e-05		-0.12	-5.87776e-05		-0.12	-5.79833e-05
	-0.11	-1.49679e-08		-0.11	-1.9113e-08		-0.11	-1.90959e-08		-0.11	-1.57884e-08		-0.11	6.29048e-08		-0.11	2.10021e-07			-0.11	-5.21121e-05		-0.11	-5.3811e-05		-0.11	-5.39598e-05		-0.11	-5.34038e-05		-0.11	-5.39186e-05		-0.11	-5.30632e-05
	-0.1	-1.36465e-08		-0.1	-1.6552e-08		-0.1	-1.43747e-08		-0.1	-5.35763e-09		-0.1	8.50964e-08		-0.1	2.4418e-07			-0.1	-4.73832e-05		-0.1	-4.88226e-05		-0.1	-4.89675e-05		-0.1	-4.84971e-05		-0.1	-4.89492e-05		-0.1	-4.82555e-05
	-0.09	-1.23131e-08		-0.09	-1.40197e-08		-0.09	-9.76408e-09		-0.09	4.41881e-09		-0.09	1.05807e-07		-0.09	2.75816e-07			-0.09	-4.26012e-05		-0.09	-4.38899e-05		-0.09	-4.40726e-05		-0.09	-4.36522e-05		-0.09	-4.40258e-05		-0.09	-4.34015e-05
	-0.08	-1.1004e-08		-0.08	-1.15153e-08		-0.08	-5.30192e-09		-0.08	1.37712e-08		-0.08	1.25075e-07		-0.08	3.05584e-07			-0.08	-3.78479e-05		-0.08	-3.89326e-05		-0.08	-3.92026e-05		-0.08	-3.88011e-05		-0.08	-3.91614e-05		-0.08	-3.84853e-05
	-0.07	-9.7061e-09		-0.07	-9.10205e-09		-0.07	-1.87459e-09		-0.07	2.24052e-08		-0.07	1.42685e-07		-0.07	3.33105e-07			-0.07	-3.3168e-05		-0.07	-3.40992e-05		-0.07	-3.42655e-05		-0.07	-3.39209e-05		-0.07	-3.42353e-05		-0.07	-3.37231e-05
	-0.06	-8.39646e-09		-0.06	-6.67893e-09		-0.06	1.32443e-09		-0.06	3.08168e-08		-0.06	1.5878e-07		-0.06	3.57623e-07			-0.06	-2.84212e-05		-0.06	-2.9245e-05		-0.06	-2.93792e-05		-0.06	-2.90658e-05		-0.06	-2.93262e-05		-0.06	-2.89667e-05
	-0.05	-7.11051e-09		-0.05	-4.29764e-09		-0.05	6.19177e-09		-0.05	3.87409e-08		-0.05	1.73659e-07		-0.05	3.80657e-07			-0.05	-2.37446e-05		-0.05	-2.43647e-05		-0.05	-2.45167e-05		-0.05	-2.42085e-05		-0.05	-2.44491e-05		-0.05	-2.41551e-05
	-0.04	-5.8417e-09		-0.04	-2.49881e-09		-0.04	1.03311e-08		-0.04	4.62132e-08		-0.04	1.86966e-07		-0.04	4.01687e-07			-0.04	-1.90201e-05		-0.04	-1.95009e-05		-0.04	-1.96532e-05		-0.04	-1.93715e-05		-0.04	-1.95297e-05		-0.04	-1.93315e-05
	-0.03	-4.5763e-09		-0.03	-5.63264e-10		-0.03	1.43068e-08		-0.03	5.33165e-08		-0.03	1.98937e-07		-0.03	4.19998e-07			-0.03	-1.43275e-05		-0.03	-1.4655e-05		-0.03	-1.47735e-05		-0.03	-1.45565e-05		-0.03	-1.46426e-05		-0.03	-1.45024e-05
	-0.02	-3.81081e-09		-0.02	1.08196e-09		-0.02	1.81767e-08		-0.02	5.99582e-08		-0.02	2.09701e-07		-0.02	4.36027e-07			-0.02	-9.61171e-06		-0.02	-9.81683e-06		-0.02	-9.90679e-06		-0.02	-9.74027e-06		-0.02	-9.77093e-06		-0.02	-9.69546e-06
	-0.01	-2.45291e-09		-0.01	3.89665e-09		-0.01	2.1888e-08		-0.01	6.62035e-08		-0.01	2.19301e-07		-0.01	4.50346e-07			-0.01	-4.91571e-06		-0.01	-4.99367e-06		-0.01	-4.99705e-06		-0.01	-4.91561e-06		-0.01	-4.92979e-06		-0.01	-4.88378e-06
	0	-1.73457e-09		0	6.17181e-09		0	2.54927e-08		0	7.20938e-08		0	2.27922e-07		0	4.62635e-07			0	-1.90384e-07		0	-1.33589e-07		0	-1.16545e-07		0	-7.27284e-08		0	-7.19232e-08		0	-6.5243e-08
	0.01	-6.75513e-10		0.01	8.39638e-09		0.01	2.9013e-08		0.01	7.76088e-08		0.01	2.35717e-07		0.01	4.73083e-07			0.01	4.44907e-06		0.01	4.6654e-06		0.01	4.70008e-06		0.01	4.72627e-06		0.01	4.75403e-06		0.01	4.71926e-06
	0.02	6.68831e-10		0.02	1.0573e-08		0.02	3.24045e-08		0.02	8.28071e-08		0.02	2.42872e-07		0.02	4.82352e-07			0.02	9.12215e-06		0.02	9.49834e-06		0.02	9.55339e-06		0.02	9.55552e-06		0.02	9.60394e-06		0.02	9.51435e-06
	0.03	1.40703e-09		0.03	1.26734e-08		0.03	3.56978e-08		0.03	8.78973e-08		0.03	2.49677e-07		0.03	4.90317e-07			0.03	1.37986e-05		0.03	1.43194e-05		0.03	1.44225e-05		0.03	1.43589e-05		0.03	1.44298e-05		0.03	1.43118e-05
	0.04	2.68984e-09		0.04	1.47786e-08		0.04	3.8904e-08		0.04	9.24437e-08		0.04	2.56116e-07		0.04	4.9457e-07			0.04	1.8457e-05		0.04	1.91376e-05		0.04	1.93378e-05		0.04	1.91986e-05		0.04	1.92692e-05		0.04	1.91125e-05
	0.05	4.09088e-09		0.05	1.6828e-08		0.05	4.19989e-08		0.05	9.67011e-08		0.05	2.6238e-07		0.05	5.02199e-07			0.05	2.31169e-05		0.05	2.40019e-05		0.05	2.40871e-05		0.05	2.40545e-05		0.05	2.41425e-05		0.05	2.39298e-05
	0.06	5.2765e-09		0.06	1.88031e-08		0.06	4.50037e-08		0.06	1.007e-07		0.06	2.6853e-07		0.06	5.09211e-07			0.06	2.77817e-05		0.06	2.88575e-05		0.06	2.8971e-05		0.06	2.8906e-05		0.06	2.9002e-05		0.06	2.87527e-05
	0.07	6.42733e-09		0.07	2.07748e-08		0.07	4.79257e-08		0.07	1.04534e-07		0.07	2.74572e-07		0.07	5.17177e-07			0.07	3.24654e-05		0.07	3.37336e-05		0.07	3.38966e-05		0.07	3.37212e-05		0.07	3.38321e-05		0.07	3.36104e-05
	0.08	7.55027e-09		0.08	2.26654e-08		0.08	5.07776e-08		0.08	1.08221e-07		0.08	2.80543e-07		0.08	5.19656e-07			0.08	3.71812e-05		0.08	3.85673e-05		0.08	3.88006e-05		0.08	3.85445e-05		0.08	3.86436e-05		0.08	3.84576e-05
	0.09	8.65752e-09		0.09	2.45474e-08		0.09	5.35191e-08		0.09	1.11893e-07		0.09	2.86111e-07		0.09	5.22601e-07			0.09	4.18621e-05		0.09	4.34464e-05		0.09	4.36179e-05		0.09	4.33701e-05		0.09	4.35162e-05		0.09	4.32891e-05
	0.1	9.71227e-09		0.1	2.63595e-08		0.1	5.62397e-08		0.1	1.15288e-07		0.1	2.91823e-07		0.1	5.24677e-07			0.1	4.65871e-05		0.1	4.82258e-05		0.1	4.84861e-05		0.1	4.82134e-05		0.1	4.83634e-05		0.1	4.82065e-05
	0.11	1.07868e-08		0.11	2.81159e-08		0.11	5.8942e-08		0.11	1.18587e-07		0.11	2.9708e-07		0.11	5.27401e-07			0.11	5.12905e-05		0.11	5.30739e-05		0.11	5.37213e-05		0.11	5.31454e-05		0.11	5.33649e-05		0.11	5.30615e-05
	0.12	1.17947e-08		0.12	2.98566e-08		0.12	6.1465e-08		0.12	1.21819e-07		0.12	3.01875e-07		0.12	5.29115e-07			0.12	5.60513e-05		0.12	5.79886e-05		0.12	5.86774e-05		0.12	5.80307e-05		0.12	5.82445e-05		0.12	5.79013e-05
	0.13	1.28041e-08		0.13	3.15058e-08		0.13	6.39694e-08		0.13	1.2484e-07		0.13	3.06229e-07		0.13	5.30881e-07			0.13	6.08785e-05		0.13	6.29316e-05		0.13	6.34706e-05		0.13	6.28491e-05		0.13	6.31756e-05		0.13	6.27945e-05
	0.14	1.37751e-08		0.14	3.31334e-08		0.14	6.66132e-08		0.14	1.27757e-07		0.14	3.10424e-07		0.14	5.32523e-07			0.14	6.54846e-05		0.14	6.77853e-05		0.14	6.83445e-05		0.14	6.77751e-05		0.14	6.81562e-05		0.14	6.77065e-05
	0.15	1.47447e-08		0.15	3.47217e-08		0.15	6.88495e-08		0.15	1.30642e-07		0.15	3.14173e-07		0.15	5.34308e-07			0.15	7.02628e-05		0.15	7.26543e-05		0.15	7.33589e-05		0.15	7.26846e-05		0.15	7.30942e-05		0.15	7.26857e-05
	0.16	1.56655e-08		0.16	3.6234e-08		0.16	7.10047e-08		0.16	1.3327e-07		0.16	3.17727e-07		0.16	5.35971e-07			0.16	7.49692e-05		0.16	7.76766e-05		0.16	7.83742e-05		0.16	7.75887e-05		0.16	7.80247e-05		0.16	7.76995e-05
	0.17	1.6603e-08		0.17	3.7693e-08		0.17	7.30686e-08		0.17	1.35815e-07		0.17	3.21048e-07		0.17	5.37408e-07			0.17	7.98197e-05		0.17	8.24927e-05		0.17	8.33108e-05		0.17	8.25123e-05		0.17	8.299e-05		0.17	8.26381e-05
	0.18	1.74851e-08		0.18	3.91015e-08		0.18	7.50236e-08		0.18	1.38162e-07		0.18	3.24216e-07		0.18	5.38279e-07			0.18	8.45249e-05		0.18	8.74219e-05		0.18	8.82098e-05		0.18	8.72863e-05		0.18	8.77934e-05		0.18	8.74261e-05
	0.19	1.83444e-08		0.19	4.04461e-08		0.19	7.68612e-08		0.19	1.40273e-07		0.19	3.27178e-07		0.19	5.40083e-07			0.19	8.93117e-05		0.19	9.22915e-05		0.19	9.35099e-05		0.19	9.21238e-05		0.19	9.291e-05		0.19	9.24927e-05
	0.2	1.91837e-08		0.2	4.17425e-08		0.2	7.85578e-08		0.2	1.42268e-07		0.2	3.29822e-07		0.2	5.42632e-07			0.2	9.40344e-05		0.2	9.7203e-05		0.2	9.85202e-05		0.2	9.69784e-05		0.2	9.78618e-05		0.2	9.76905e-05
	0.21	2.00497e-08		0.21	4.29739e-08		0.21	8.01754e-08		0.21	1.44079e-07		0.21	3.32134e-07		0.21	5.43825e-07			0.21	9.86509e-05		0.21	0.000102216		0.21	0.000103465		0.21	0.000101849		0.21	0.000102855		0.21	0.000102652
	0.22	2.08654e-08		0.22	4.41607e-08		0.22	8.16604e-08		0.22	1.45658e-07		0.22	3.34167e-07		0.22	5.45743e-07			0.22	0.000103329		0.22	0.000107053		0.22	0.000108466		0.22	0.000106702		0.22	0.000107656		0.22	0.000107447
	0.23	2.16834e-08		0.23	4.52886e-08		0.23	8.3079e-08		0.23	1.47318e-07		0.23	3.36007e-07		0.23	5.46607e-07			0.23	0.000108133		0.23	0.000111954		0.23	0.000113477		0.23	0.000111747		0.23	0.000112586		0.23	0.000112354
	0.24	2.24679e-08		0.24	4.63961e-08		0.24	8.44302e-08		0.24	1.48738e-07		0.24	3.37555e-07		0.24	5.48162e-07			0.24	0.000113024		0.24	0.000116876		0.24	0.000118085		0.24	0.000116595		0.24	0.000117598		0.24	0.000117346
	0.25	2.32413e-08		0.25	4.7468e-08		0.25	8.56716e-08		0.25	1.50092e-07		0.25	3.38445e-07		0.25	5.48378e-07			0.25	0.00011781		0.25	0.00012181		0.25	0.0001233		0.25	0.000121419		0.25	0.000122678		0.25	0.000122438
	0.26	2.40239e-08		0.26	4.85317e-08		0.26	8.69392e-08		0.26	1.51397e-07		0.26	3.39237e-07		0.26	5.48239e-07			0.26	0.000122777		0.26	0.000126818		0.26	0.000128718		0.26	0.000126437		0.26	0.000127638		0.26	0.000127486
	0.27	2.4792e-08		0.27	4.95221e-08		0.27	8.81385e-08		0.27	1.52832e-07		0.27	3.3994e-07		0.27	5.47566e-07			0.27	0.000127555		0.27	0.000131762		0.27	0.000134279		0.27	0.00013152		0.27	0.000132645		0.27	0.000132627
	0.28	2.55427e-08		0.28	5.04667e-08		0.28	8.9392e-08		0.28	1.54117e-07		0.28	3.40281e-07		0.28	5.46079e-07			0.28	0.00013232		0.28	0.000136755		0.28	0.000139414		0.28	0.000136344		0.28	0.000137621		0.28	0.000137911
	0.29	2.62943e-08		0.29	5.146e-08		0.29	9.05788e-08		0.29	1.55472e-07		0.29	3.4053e-07		0.29	5.45185e-07			0.29	0.000137331		0.29	0.000141865		0.29	0.000144316		0.29	0.00014139		0.29	0.000142712		0.29	0.000143185
	0.3	2.70342e-08		0.3	5.24097e-08		0.3	9.17348e-08		0.3	1.56774e-07		0.3	3.40726e-07		0.3	5.43909e-07			0.3	0.00014197		0.3	0.00014685		0.3	0.000150328		0.3	0.000146446		0.3	0.00014782		0.3	0.000148378
	0.31	2.77579e-08		0.31	5.33135e-08		0.31	9.2895e-08		0.31	1.58279e-07		0.31	3.40784e-07		0.31	5.42956e-07			0.31	0.000147129		0.31	0.000151949		0.31	0.00015487		0.31	0.000151546		0.31	0.000152823		0.31	0.000153873
	0.32	2.84959e-08		0.32	5.42472e-08		0.32	9.4114e-08		0.32	1.59587e-07		0.32	3.40885e-07		0.32	5.42561e-07			0.32	0.000151615		0.32	0.000156949		0.32	0.000160081		0.32	0.000156601		0.32	0.000158085		0.32	0.000159051
	0.33	2.92034e-08		0.33	5.52064e-08		0.33	9.52709e-08		0.33	1.61097e-07		0.33	3.41206e-07		0.33	5.42711e-07			0.33	0.000156414		0.33	0.000161717		0.33	0.000165629		0.33	0.000161611		0.33	0.000163169		0.33	0.000164304
	0.34	2.9915e-08		0.34	5.60877e-08		0.34	9.64503e-08		0.34	1.62631e-07		0.34	3.41687e-07		0.34	5.43157e-07			0.34	0.00016112		0.34	0.000166797		0.34	0.000171127		0.34	0.000166556		0.34	0.00016836		0.34	0.000169464
	0.35	3.06171e-08		0.35	5.70137e-08		0.35	9.7694e-08		0.35	1.64213e-07		0.35	3.42671e-07		0.35	5.44804e-07			0.35	0.000166176		0.35	0.000172518		0.35	0.000176227		0.35	0.000171746		0.35	0.000173512		0.35	0.000174435
	0.36	3.13167e-08		0.36	5.79158e-08		0.36	9.88116e-08		0.36	1.65814e-07		0.36	3.44057e-07		0.36	5.48387e-07			0.36	0.000171072		0.36	0.000177628		0.36	0.000180999		0.36	0.000176883		0.36	0.000178319		0.36	0.000179569
	0.37	3.19924e-08		0.37	5.88269e-08		0.37	9.99895e-08		0.37	1.67495e-07		0.37	3.46447e-07		0.37	5.53479e-07			0.37	0.000176226		0.37	0.000182351		0.37	0.000186321		0.37	0.000181857		0.37	0.000183099		0.37	0.000184652
	0.38	3.26682e-08		0.38	5.97151e-08		0.38	1.01175e-07		0.38	1.68885e-07		0.38	3.50253e-07		0.38	5.6032e-07			0.38	0.000181341		0.38	0.000187446		0.38	0.000191174		0.38	0.00018712		0.38	0.00018794		0.38	0.000189591
	0.39	3.33309e-08		0.39	6.05374e-08		0.39	1.02351e-07		0.39	1.70411e-07		0.39	3.55511e-07		0.39	5.72386e-07			0.39	0.000186241		0.39	0.00019251		0.39	0.000196386		0.39	0.000192282		0.39	0.000193278		0.39	0.000194528
	0.4	3.39707e-08		0.4	6.14124e-08		0.4	1.03579e-07		0.4	1.72118e-07		0.4	3.61435e-07		0.4	5.88075e-07			0.4	0.000190997		0.4	0.000197464		0.4	0.000200949		0.4	0.000197414		0.4	0.000198267		0.4	0.000199792
	0.41	3.46136e-08		0.41	6.22822e-08		0.41	1.0471e-07		0.41	1.73814e-07		0.41	3.65695e-07		0.41	6.02498e-07			0.41	0.000195763		0.41	0.000202864		0.41	0.000205788		0.41	0.000202339		0.41	0.000203303		0.41	0.000204856
	0.42	3.52896e-08		0.42	6.32116e-08		0.42	1.05911e-07		0.42	1.75451e-07		0.42	3.65829e-07		0.42	6.10871e-07			0.42	0.000200725		0.42	0.000208251		0.42	0.000213111		0.42	0.000207499		0.42	0.00020838		0.42	0.000209595
	0.43	3.5889e-08		0.43	6.40371e-08		0.43	1.07007e-07		0.43	1.76816e-07		0.43	3.61006e-07		0.43	6.05294e-07			0.43	0.000205282		0.43	0.000213612		0.43	0.000217572		0.43	0.000212389		0.43	0.000213473		0.43	0.000214552
	0.44	3.64807e-08		0.44	6.48415e-08		0.44	1.08171e-07		0.44	1.78331e-07		0.44	3.53536e-07		0.44	5.88201e-07			0.44	0.000210339		0.44	0.00021868		0.44	0.000222546		0.44	0.000217646		0.44	0.000218811		0.44	0.000219887
	0.45	3.70519e-08		0.45	6.56141e-08		0.45	1.09262e-07		0.45	1.79449e-07		0.45	3.44691e-07		0.45	5.60865e-07			0.45	0.000215082		0.45	0.000223662		0.45	0.000226112		0.45	0.000221803		0.45	0.000224136		0.45	0.000225178
	0.46	3.76227e-08		0.46	6.6408e-08		0.46	1.10412e-07		0.46	1.80366e-07		0.46	3.35865e-07		0.46	5.30125e-07			0.46	0.000220202		0.46	0.000228735		0.46	0.000230811		0.46	0.000226963		0.46	0.000229719		0.46	0.000229964
	0.47	3.81382e-08		0.47	6.72069e-08		0.47	1.11418e-07		0.47	1.81323e-07		0.47	3.27331e-07		0.47	5.00708e-07			0.47	0.000225245		0.47	0.000234154		0.47	0.000236264		0.47	0.000231961		0.47	0.000234899		0.47	0.00023501
	0.48	3.86891e-08		0.48	6.80376e-08		0.48	1.1254e-07		0.48	1.81999e-07		0.48	3.19603e-07		0.48	4.75508e-07			0.48	0.000230377		0.48	0.000239184		0.48	0.000242138		0.48	0.000236904		0.48	0.000240052		0.48	0.00024023
	0.49	3.92025e-08		0.49	6.87876e-08		0.49	1.1358e-07		0.49	1.82563e-07		0.49	3.12703e-07		0.49	4.55261e-07			0.49	0.000235346		0.49	0.00024441		0.49	0.000246387		0.49	0.000242116		0.49	0.00024541		0.49	0.000244964
	0.5	3.96803e-08		0.5	6.96047e-08		0.5	1.14562e-07		0.5	1.8303e-07		0.5	3.07142e-07		0.5	4.38797e-07			0.5	0.00024062		0.5	0.000249191		0.5	0.000250772		0.5	0.000247357		0.5	0.000249984		0.5	0.000250515

## Sheet: fig2f
MoOx	test time	Tafel slope (mV/dec)	Pt	test time	Tafel slope (mV/dec)
	1	154.13		1	32.56
	2	113.15		2	31.81
	3	103.2		3	33.11
	4	99.33		4	33.56
	5	82.33		5	34.8
	6	69.6		6	30.17

## Sheet: fig2i
This work	Qion (cm-2)	G (S)		This work	Qion (cm-2)	G (S)	This work	Qion (cm-2)	G (S)	This work	Qion (cm-2)	G (S)	This work	Qion (cm-2)	G (S)		This work	Qion (cm-2)	G (S)		WO3 (H+) ref.9	Qion (cm-2)	G (S)	Qion (cm-2)	G (S)	Qion (cm-2)	G (S)	Qion (cm-2)	G (S)		VO2 (H+) ref.41	Qion (cm-2)	G (S)		WO3 (O2-) ref.43	Qion (cm-2)	G (S)		α-MoO3 (H+) ref.39	Qion (cm-2)	G (S)		α-MoO3 (Li+) ref.40	Qion (cm-2)	G (S)		Nb2O5 (Li+) ref.42	Qion (cm-2)	G (S)
ECRAM@continuous Vg	1097470000000000	2.855e-09		ECRAM@pulse Ig (0.5 μA)	52083300000000	7.36167e-10	ECRAM@pulse Ig (1 μA)	104167000000000	1.83217e-09	ECRAM@pulse Ig (2.5 μA)	260417000000000	3.38833e-09	ECRAM@pulse Ig (5 μA)	520835000000000	4.06e-08		Electrocatalysis	4198340000000000	2.91823e-06			124378000000000	1.73353e-06	46877400000000	8.75021e-07	-6784260000000	4.08618e-07	2.31138e-07	-14934800000000			2572080000000	4.08231e-07			58318000000000	4.9547e-07			99885800000000	6.9562e-08			2693280000000000	4.81435e-08			14267900000000	3.25147e-08
	1103230000000000	3.8464e-09			104167000000000	7.77833e-10		208333000000000	2.186e-09		520833000000000	9.06667e-09		1041670000000000	5.35333e-08			4451180000000000	5.24677e-06			170549000000000	1.94816e-06	99643800000000	1.05663e-06	33732900000000	5.40697e-07	3.75598e-07	22755500000000			3827310000000	4.15008e-07			60457200000000	4.99705e-07			156963000000000	7.08759e-08			2693280000000000	4.97348e-08			33815100000000	3.52048e-08
	1107190000000000	3.162e-09			156250000000000	7.59833e-10		312500000000000	2.72667e-09		781250000000000	1.72383e-08		1562510000000000	7.34667e-08			4943330000000000	6.19166e-06			218604000000000	2.15453e-06	156179000000000	1.2176e-06	78019000000000	6.43883e-07	4.5402e-07	69868500000000			5496480000000	4.20818e-07			111799000000000	5.01363e-07			271119000000000	7.20438e-08			4119140000000000	5.07644e-08			48433800000000	3.7814e-08
	1111140000000000	4.3702e-09			208333000000000	8.38333e-10		416667000000000	3.725e-09		1041670000000000	2.63517e-08		2083340000000000	1.00017e-07			7421410000000000	9.82607e-06			266659000000000	2.3609e-06	214599000000000	1.36619e-06	124190000000000	7.34687e-07	5.11805e-07	118866000000000			8412170000000	4.27115e-07			163142000000000	5.0302e-07			342466000000000	7.28467e-08			4119140000000000	5.19345e-08			53189800000000	4.03426e-08
	1115150000000000	3.6114e-09			260417000000000	8.515e-10		520833000000000	4.955e-09		1302080000000000	3.58667e-08		2604180000000000	1.37183e-07			7309800000000000	9.39615e-06			315657000000000	2.56315e-06	273962000000000	1.51065e-06	171303000000000	8.21364e-07	5.65461e-07	166921000000000			11743200000000	4.33413e-07			214205000000000	5.04125e-07			413813000000000	7.32847e-08			5069710000000000	5.28237e-08			67820000000000	4.27886e-08
	1119070000000000	4.2998e-09			312500000000000	8.43e-10		625000000000000	6.6e-09		1562500000000000	4.62167e-08		3125010000000000	1.932e-07			7318130000000000	9.58245e-06			365596000000000	2.7654e-06	331439000000000	1.66336e-06	217473000000000	9.0804e-07	5.94354e-07	215919000000000			18397100000000	4.40202e-07			265361000000000	5.05414e-07			513699000000000	7.45255e-08			6020280000000000	5.35725e-08			77516000000000	4.52351e-08
	1123040000000000	3.6452e-09			364583000000000	8.7e-10		729167000000000	8.86e-09		1822920000000000	5.685e-08		3645850000000000	2.71017e-07			7427020000000000	9.76737e-06			413651000000000	2.9759e-06	388917000000000	1.82434e-06	263644000000000	9.94717e-07	6.31501e-07	263974000000000			24222400000000	4.48441e-07			316796000000000	5.07256e-07			599315000000000	7.56934e-08			6970850000000000	5.43682e-08			92140500000000	4.77626e-08
	1127010000000000	4.7436e-09			416667000000000	8.95833e-10		833333000000000	1.14333e-08		2083330000000000	6.88333e-08		4166680000000000	3.67667e-07			7582650000000000	9.05781e-06			461707000000000	3.18227e-06	446395000000000	1.97705e-06	310757000000000	1.07727e-06	7.38815e-07	309202000000000			27138100000000	4.54738e-07			418457000000000	5.08545e-07			642123000000000	7.64964e-08			7446130000000000	5.49766e-08			101848000000000	5.00459e-08
	1130980000000000	3.7784e-09			468750000000000	9.175e-10		937500000000000	1.41667e-08		2343750000000000	8.12833e-08		4687520000000000	4.77833e-07			8011620000000000	9.06864e-06			511646000000000	3.38039e-06	505757000000000	2.12564e-06	357870000000000	1.15569e-06					32129600000000	4.60555e-07			419387000000000	5.10387e-07			756279000000000	7.64234e-08			7921420000000000	5.53978e-08			121412000000000	5.24914e-08
	1135190000000000	4.7886e-09			520833000000000	1.0585e-09		1041670000000000	1.7445e-08		2604170000000000	9.41e-08		5208350000000000	5.93833e-07			8003530000000000	9.31172e-06			560644000000000	3.58263e-06	566062000000000	2.26597e-06	404983000000000	1.23824e-06					36710400000000	4.69759e-07			470543000000000	5.11676e-07			841895000000000	7.74453e-08			8871990000000000	5.59126e-08			121280000000000	5.43678e-08
	1138940000000000	4.3072e-09			572917000000000	1.02933e-09		1145830000000000	2.05617e-08		2864580000000000	1.08483e-07		5729190000000000	7.16833e-07			3.26694e+16	9.27002e-06			608699000000000	3.789e-06	626366000000000	2.40218e-06	452096000000000	1.32491e-06					43782300000000	4.78485e-07			521793000000000	5.13149e-07			927511000000000	7.83942e-08			9822560000000000	5.63339e-08			140868000000000	5.64869e-08
	1142930000000000	5.2954e-09			625000000000000	1.04183e-09		1250000000000000	2.40483e-08		3125000000000000	1.2255e-07		6250020000000000	8.42833e-07			1.65686e+17	1.20031e-05			657696000000000	3.99538e-06	684786000000000	2.5549e-06	499209000000000	1.41159e-06					48359100000000	4.84786e-07			572763000000000	5.1407e-07			956050000000000	7.89051e-08			1.02978e+16	5.68955e-08			160449000000000	5.86876e-08
	1146890000000000	4.3034e-09			677083000000000	1.12133e-09		1354170000000000	2.774e-08		3385420000000000	1.394e-07		6770860000000000	9.73833e-07							706694000000000	4.20175e-06	741322000000000	2.71587e-06	544437000000000	1.50239e-06					54598400000000	4.92058e-07			623919000000000	5.15359e-07			1070210000000000	7.90511e-08			1.12484e+16	5.75507e-08			170163000000000	6.08893e-08
	1150910000000000	5.5246e-09			729167000000000	1.163e-09		1458330000000000	3.10217e-08		3645830000000000	1.56183e-07		7291690000000000	1.10967e-06							754749000000000	4.41225e-06	798800000000000	2.87271e-06	590608000000000	1.58082e-06					57931400000000	4.99807e-07			674796000000000	5.16096e-07			1170090000000000	7.94891e-08			1.17237e+16	5.81123e-08			179887000000000	6.29279e-08
	1154860000000000	4.5498e-09			781250000000000	1.22217e-09		1562500000000000	3.445e-08		3906250000000000	1.74017e-07		7812530000000000	1.251e-06							801862000000000	4.62275e-06	857220000000000	3.02955e-06	607568000000000	1.63035e-06					63338800000000	5.0611e-07			725952000000000	5.17385e-07			1255710000000000	8.0146e-08			1.31496e+16	5.86271e-08			189601000000000	6.51296e-08
	1158870000000000	5.1454e-09																				848033000000000	4.83325e-06	913755000000000	3.19052e-06							68332300000000	5.13379e-07			777294000000000	5.19042e-07			1284250000000000	8.08759e-08			1.45754e+16	5.92356e-08			209217000000000	6.68408e-08
	1162860000000000	4.9298e-09																				896088000000000	5.03962e-06	970291000000000	3.35562e-06							72493800000000	5.19679e-07			828543000000000	5.20516e-07			1384130000000000	8.10219e-08			1.45754e+16	5.96568e-08			223887000000000	6.87156e-08
	1166830000000000	6.247e-09																				945085000000000	5.246e-06	1027770000000000	3.51659e-06							77899900000000	5.25014e-07			879606000000000	5.21621e-07			1512560000000000	8.08759e-08			1.60013e+16	5.99844e-08			228695000000000	7.051e-08
	1170830000000000	5.4666e-09																				991256000000000	5.46475e-06	1085250000000000	3.68169e-06							84141200000000	5.33737e-07			981268000000000	5.2291e-07			1583900000000000	8.16058e-08			1.64766e+16	6.04056e-08			238425000000000	7.2467e-08
	1174810000000000	6.749e-09																				1034600000000000	5.69176e-06	1139900000000000	3.85917e-06							88719300000000	5.41006e-07			1032420000000000	5.24199e-07			1640980000000000	8.23358e-08			1.79024e+16	6.08268e-08			243222000000000	7.44245e-08
	1178950000000000	5.8446e-09																				1077940000000000	5.9229e-06	1192660000000000	4.04491e-06							92464900000000	5.46821e-07			1083490000000000	5.25304e-07			1755140000000000	8.23358e-08			1.83777e+16	6.12012e-08			267761000000000	7.62983e-08
	1182770000000000	6.9262e-09																				1120350000000000	6.15404e-06	1245430000000000	4.22651e-06							97039100000000	5.51186e-07			1134460000000000	5.26225e-07			1826480000000000	8.35036e-08			1.83777e+16	6.17629e-08			267646000000000	7.793e-08
	1186770000000000	6.177e-09																				1162750000000000	6.3893e-06	1298200000000000	4.41225e-06							102035000000000	5.59907e-07			1185520000000000	5.2733e-07			1897830000000000	8.40146e-08			2.02788e+16	6.22777e-08			287262000000000	7.96411e-08
	1191190000000000	7.3494e-09																				1205150000000000	6.62044e-06	1350020000000000	4.60211e-06							106196000000000	5.66206e-07			1236680000000000	5.28619e-07			1983450000000000	8.43796e-08			2.17047e+16	6.27457e-08			306878000000000	8.13523e-08
	1194730000000000	6.7482e-09																				1246610000000000	6.8557e-06	1400900000000000	4.80023e-06							110357000000000	5.72022e-07			1287650000000000	5.2954e-07			2069060000000000	8.45985e-08			2.26553e+16	6.33541e-08			311715000000000	8.27387e-08
	1198740000000000	7.947e-09																				1289010000000000	7.09097e-06	1451780000000000	4.99835e-06							113688000000000	5.7832e-07			1389210000000000	5.30645e-07			2154680000000000	8.57664e-08			2.45564e+16	6.40562e-08			311600000000000	8.43704e-08
	1203300000000000	7.4844e-09																				1330470000000000	7.32623e-06	1503610000000000	5.18821e-06							119513000000000	5.86075e-07			1440370000000000	5.31934e-07			2226030000000000	8.61314e-08			2.59823e+16	6.48986e-08			321359000000000	8.59195e-08
	1206720000000000	8.3184e-09																				1370040000000000	7.56563e-06	1555430000000000	5.3822e-06							125336000000000	5.92863e-07			1542120000000000	5.33407e-07			2311640000000000	8.65693e-08			2.83587e+16	6.56006e-08			345926000000000	8.73853e-08
	1210700000000000	7.4702e-09																				1409620000000000	7.80502e-06									129084000000000	6.00129e-07			1542590000000000	5.34328e-07			2411530000000000	8.67883e-08			2.93093e+16	6.61154e-08			355680000000000	8.9016e-08
	1214740000000000	8.8376e-09																				1452020000000000	8.03616e-06									134492000000000	6.06916e-07			1644060000000000	5.35249e-07			2497150000000000	8.72263e-08			2.97845e+16	6.64431e-08			355571000000000	9.05661e-08
	1218680000000000	8.0112e-09																				1496310000000000	8.26317e-06									138650000000000	6.1128e-07			1695040000000000	5.36169e-07			2582760000000000	8.70073e-08			3.07351e+16	6.68175e-08			375210000000000	9.19509e-08
	1222700000000000	8.989e-09																				1537770000000000	8.49843e-06									142813000000000	6.18063e-07			1746380000000000	5.37827e-07			2754000000000000	8.80292e-08			3.12104e+16	6.71451e-08			389909000000000	9.34179e-08
	1226690000000000	8.3082e-09																				1576400000000000	8.74195e-06									147807000000000	6.25817e-07			1898820000000000	5.39669e-07			2625570000000000	8.82482e-08			3.16857e+16	6.75195e-08
	1230700000000000	9.3132e-09																				1613150000000000	8.9896e-06									154043000000000	6.30669e-07			2000300000000000	5.40589e-07			2811070000000000	8.86861e-08			3.2161e+16	6.79407e-08
	1234700000000000	8.4146e-09																				1649890000000000	9.23725e-06									158206000000000	6.37937e-07			2051270000000000	5.4151e-07			2896690000000000	8.89781e-08			3.35868e+16	6.83619e-08
	1238730000000000	9.5408e-09																				1688530000000000	9.48077e-06									163611000000000	6.42788e-07			2102240000000000	5.42431e-07			2982310000000000	8.92701e-08			3.40621e+16	6.88768e-08
	1242720000000000	8.6302e-09																				1729040000000000	9.72016e-06									168605000000000	6.50541e-07			2153210000000000	5.43352e-07			3067920000000000	9e-08			3.5488e+16	6.93448e-08
	1246750000000000	9.907e-09																				1768620000000000	9.96368e-06									173597000000000	6.56843e-07			2254960000000000	5.44825e-07			3167810000000000	8.9635e-08			3.69138e+16	6.97192e-08
	1250760000000000	8.8754e-09																				1806310000000000	1.02113e-05									178590000000000	6.63628e-07			2356810000000000	5.46483e-07			3224890000000000	9.0219e-08			3.83397e+16	7.01404e-08
	1254790000000000	9.948e-09																				1843060000000000	1.04631e-05									182334000000000	6.68475e-07			2407870000000000	5.47587e-07			3296230000000000	9.07299e-08			3.83397e+16	7.05148e-08
	1258780000000000	9.063e-09																				1879810000000000	1.07107e-05									188160000000000	6.77198e-07			2509350000000000	5.48508e-07			3396120000000000	9.12409e-08			4.07161e+16	7.09828e-08
	1262780000000000	1.02418e-08																				1915610000000000	1.09625e-05									193981000000000	6.8205e-07			2560220000000000	5.49245e-07			3481740000000000	9.08759e-08
	1266820000000000	9.3964e-09																				1948590000000000	1.12184e-05									201054000000000	6.91259e-07			2611100000000000	5.49982e-07			3567350000000000	9.13139e-08
	1270820000000000	1.06128e-08																				1979680000000000	1.14785e-05									203137000000000	6.96103e-07			2662070000000000	5.50902e-07			3667240000000000	9.18978e-08
	1274840000000000	9.6854e-09																				2012660000000000	1.17385e-05									207712000000000	7.00952e-07			2763550000000000	5.51823e-07			3724320000000000	9.26277e-08
	1279250000000000	1.06222e-08																				2047530000000000	1.19903e-05									210625000000000	7.05797e-07			2814610000000000	5.52928e-07			3838470000000000	9.27737e-08
	1282900000000000	1.0023e-08																				2082390000000000	1.2242e-05									212291000000000	7.09188e-07			2916270000000000	5.54217e-07			3909820000000000	9.35036e-08
	1286930000000000	1.116e-08																				2116310000000000	1.25021e-05									216035000000000	7.14035e-07			3017750000000000	5.55138e-07			3966890000000000	9.45255e-08
	1291170000000000	1.04994e-08																				2149290000000000	1.27621e-05													3119310000000000	5.56243e-07			4052510000000000	9.40876e-08
	1294960000000000	1.14478e-08																				2184150000000000	1.30139e-05													3220790000000000	5.57164e-07			4138130000000000	9.43066e-08
	1299010000000000	1.06144e-08																				2218080000000000	1.32698e-05													3271670000000000	5.57901e-07			4266550000000000	9.42336e-08
	1303030000000000	1.15616e-08																				2249170000000000	1.35339e-05													3322640000000000	5.58821e-07
	1307060000000000	1.09554e-08																				2278380000000000	1.38063e-05													3424110000000000	5.59742e-07
	1311100000000000	1.22948e-08																				2307590000000000	1.40746e-05													3525490000000000	5.60479e-07
	1315190000000000	1.14056e-08																				2336800000000000	1.43429e-05													3627250000000000	5.61952e-07
	1319160000000000	1.24262e-08																				2366010000000000	1.46153e-05													3678310000000000	5.63057e-07
	1323170000000000	1.1727e-08																				2395220000000000	1.48877e-05													3779790000000000	5.63978e-07
	1327210000000000	1.2835e-08																				2425370000000000	1.51519e-05													3881260000000000	5.64899e-07
	1331280000000000	1.22164e-08																				2454580000000000	1.54202e-05													4033430000000000	5.66188e-07
	1335270000000000	1.33338e-08																				2485680000000000	1.56885e-05													4084400000000000	5.67109e-07
	1339280000000000	1.26942e-08																				2517710000000000	1.59526e-05													4185870000000000	5.68029e-07
	1343320000000000	1.36178e-08																				2545040000000000	1.62168e-05													4287630000000000	5.69503e-07
	1347330000000000	1.27352e-08																				2570480000000000	1.64892e-05													4389200000000000	5.70608e-07
	1351360000000000	1.3879e-08																				2596860000000000	1.67616e-05													4440260000000000	5.71713e-07
	1355400000000000	1.26076e-08																				2625130000000000	1.7034e-05													4541730000000000	5.72634e-07
	1359440000000000	1.3976e-08																				2654340000000000	1.73023e-05													4643210000000000	5.73554e-07
	1363500000000000	1.32476e-08																				2683550000000000	1.75706e-05													4744780000000000	5.74659e-07
	1367530000000000	1.44224e-08																				2713700000000000	1.78347e-05													4795840000000000	5.75764e-07
	1371590000000000	1.35334e-08																				2744800000000000	1.80989e-05													4897220000000000	5.76501e-07
	1375640000000000	1.43816e-08																				2774950000000000	1.83672e-05													4948190000000000	5.77422e-07
	1379690000000000	1.3604e-08																				2804160000000000	1.86355e-05													5100730000000000	5.79448e-07
	1383770000000000	1.46184e-08																				2832430000000000	1.89037e-05
	1387800000000000	1.3678e-08																				2858810000000000	1.9172e-05
	1391870000000000	1.4731e-08																				2884250000000000	1.94444e-05
	1395910000000000	1.4178e-08																				2906870000000000	1.97251e-05
	1399960000000000	1.5624e-08																				2928540000000000	2.00017e-05
	1404600000000000	1.49814e-08																				2951150000000000	2.02741e-05
	1408070000000000	1.57136e-08																				2975650000000000	2.05423e-05
	1412160000000000	1.54882e-08																				3002040000000000	2.08148e-05
	1416180000000000	1.63022e-08																				3032190000000000	2.10789e-05
	1420230000000000	1.53682e-08																				3063280000000000	2.13389e-05
	1424310000000000	1.67252e-08																				3086840000000000	2.16155e-05
	1428340000000000	1.58276e-08
	1432420000000000	1.72446e-08
	1436450000000000	1.637e-08
	1440500000000000	1.7593e-08
	1444570000000000	1.68956e-08
	1449060000000000	1.78744e-08
	1452850000000000	1.72874e-08
	1456700000000000	1.87462e-08
	1460740000000000	1.80556e-08
	1464820000000000	1.87976e-08
	1468910000000000	1.7958e-08
	1472960000000000	1.92822e-08
	1477020000000000	1.8482e-08
	1481070000000000	1.94322e-08
	1485140000000000	1.86394e-08
	1489220000000000	1.93962e-08
	1493340000000000	1.81716e-08
	1497390000000000	1.9395e-08
	1501460000000000	1.8547e-08
	1506110000000000	1.95128e-08
	1509590000000000	1.89586e-08
	1513670000000000	2.028e-08
	1517800000000000	1.955e-08
	1521790000000000	2.05412e-08
	1525870000000000	2.0421e-08
	1529930000000000	2.14888e-08
	1534010000000000	2.02268e-08
	1538090000000000	2.14432e-08
	1542170000000000	2.06868e-08
	1550300000000000	2.11536e-08
	1554400000000000	2.2158e-08
	1558470000000000	2.12938e-08
	1562620000000000	2.24454e-08
	1566650000000000	2.16366e-08
	1570760000000000	2.24942e-08
	1574850000000000	2.1887e-08
	1578970000000000	2.2759e-08
	1583070000000000	2.2761e-08
	1595420000000000	2.2534e-08
	1603640000000000	2.3422e-08
	1611870000000000	2.41832e-08
	1620110000000000	2.47144e-08
	1628330000000000	2.56824e-08
	1636550000000000	2.6462e-08
	1644760000000000	2.69176e-08
	1653530000000000	2.72172e-08
	1661200000000000	2.69716e-08
	1669440000000000	2.7658e-08
	1677660000000000	2.7628e-08
	1685890000000000	2.81816e-08
	1694150000000000	2.91736e-08
	1702360000000000	2.95884e-08
	1710610000000000	2.99692e-08
	1718840000000000	3.02592e-08
	1727060000000000	3.06268e-08
	1735320000000000	3.07356e-08
	1743550000000000	3.12272e-08
	1751840000000000	3.1644e-08
	1760100000000000	3.24568e-08
	1768400000000000	3.25444e-08
	1776580000000000	3.27208e-08
	1784870000000000	3.28592e-08
	1793150000000000	3.27704e-08
	1801430000000000	3.34864e-08
	1809750000000000	3.39796e-08
	1818030000000000	3.43636e-08
	1826330000000000	3.49236e-08
	1834580000000000	3.4858e-08
	1842850000000000	3.5896e-08
	1851080000000000	3.64552e-08
	1859330000000000	3.74304e-08
	1867560000000000	3.71796e-08
	1875850000000000	3.78844e-08
	1884120000000000	3.82408e-08
	1892360000000000	3.8738e-08
	1900630000000000	3.9454e-08
	1908930000000000	3.98532e-08
	1917230000000000	4.04544e-08
	1925550000000000	4.02032e-08
	1933900000000000	4.08372e-08
	1942260000000000	4.16216e-08
	1950670000000000	4.1554e-08
	1959060000000000	4.17756e-08
	1967460000000000	4.24168e-08
	1975870000000000	4.26784e-08
	1984280000000000	4.3048e-08
	1992640000000000	4.407e-08
	2000960000000000	4.43344e-08
	2005120000000000	4.51132e-08
	2013390000000000	4.5368e-08
	2021720000000000	4.56784e-08
	2030030000000000	4.57188e-08
	2038290000000000	4.63812e-08
	2046590000000000	4.66704e-08
	2054860000000000	4.71088e-08
	2063180000000000	4.7412e-08
	2071560000000000	4.77832e-08
	2079950000000000	4.7574e-08
	2088330000000000	4.76864e-08
	2096710000000000	4.84568e-08
	2105070000000000	4.88588e-08
	2113770000000000	4.96004e-08
	2121830000000000	4.94412e-08
	2130190000000000	4.94196e-08
	2138640000000000	4.96592e-08
	2146940000000000	5.03888e-08
	2155320000000000	5.11624e-08
	2163690000000000	5.0684e-08
	2172080000000000	5.11928e-08
	2180460000000000	5.1832e-08
	2188800000000000	5.34528e-08
	2197170000000000	5.34568e-08
	2205550000000000	5.40724e-08
	2213870000000000	5.45524e-08
	2222200000000000	5.41312e-08
	2230510000000000	5.44824e-08
	2238780000000000	5.54088e-08
	2247080000000000	5.63928e-08
	2255350000000000	5.69268e-08
	2263850000000000	5.71196e-08
	2271980000000000	5.8064e-08
	2280290000000000	5.71124e-08
	2288660000000000	5.71196e-08
	2296930000000000	5.77172e-08
	2305290000000000	5.75816e-08
	2313690000000000	5.78268e-08
	2322050000000000	5.89704e-08
	2330430000000000	5.93776e-08
	2338770000000000	5.97044e-08
	2347180000000000	6.09344e-08
	2355430000000000	6.19e-08
	2363730000000000	6.24072e-08
	2372020000000000	6.24832e-08
	2380320000000000	6.22588e-08
	2388640000000000	6.22608e-08
	2396960000000000	6.2992e-08
	2405280000000000	6.32368e-08
	2413570000000000	6.45236e-08
	2421880000000000	6.50604e-08
	2430190000000000	6.52676e-08
	2438460000000000	6.57068e-08
	2446760000000000	6.61212e-08
	2455020000000000	6.63284e-08
	2463320000000000	6.70008e-08
	2471800000000000	6.7048e-08
	2479980000000000	6.76644e-08
	2488300000000000	6.77644e-08
	2496650000000000	6.8752e-08
	2504910000000000	6.84644e-08
	2509070000000000	6.80588e-08
	2517500000000000	6.8168e-08
	2525940000000000	6.87892e-08
	2534360000000000	6.86696e-08
	2542750000000000	6.93172e-08
	2551160000000000	7.06276e-08
	2559530000000000	7.12e-08
	2567860000000000	7.13904e-08
	2576270000000000	7.19684e-08
	2584700000000000	7.22872e-08
	2593140000000000	7.26612e-08
	2601560000000000	7.3082e-08
	2609960000000000	7.34684e-08
	2618390000000000	7.37936e-08
	2626820000000000	7.43388e-08
	2635210000000000	7.48196e-08
	2643610000000000	7.5294e-08
	2652060000000000	7.584e-08
	2660450000000000	7.62704e-08
	2668790000000000	7.65452e-08
	2677120000000000	7.6808e-08
	2685450000000000	7.7214e-08
	2693820000000000	7.76592e-08
	2702190000000000	7.837e-08
	2710520000000000	7.9178e-08
	2718860000000000	7.95992e-08
	2727210000000000	7.97312e-08
	2735590000000000	7.9992e-08
	2743930000000000	7.99148e-08
	2752930000000000	8.0372e-08
	2760700000000000	8.1136e-08
	2769100000000000	8.13072e-08
	2777490000000000	8.19836e-08
	2785910000000000	8.2518e-08
	2794330000000000	8.32784e-08
	2802720000000000	8.37596e-08
	2811160000000000	8.33252e-08
	2819510000000000	8.41848e-08
	2827900000000000	8.41352e-08
	2836300000000000	8.45744e-08
	2844740000000000	8.44024e-08
	2853150000000000	8.48836e-08
	2857330000000000	8.60868e-08
	2861510000000000	8.55584e-08
	2870000000000000	8.5932e-08
	2878520000000000	8.64272e-08
	2886730000000000	8.6694e-08
	2895110000000000	8.76656e-08
	2903480000000000	8.80632e-08
	2911870000000000	8.8056e-08
	2920260000000000	8.84684e-08
	2928610000000000	8.99692e-08
	2936980000000000	9.05792e-08
	2945350000000000	9.04704e-08
	2953770000000000	9.02388e-08
	2962170000000000	9.1388e-08
	2970610000000000	9.0862e-08
	2978990000000000	9.1998e-08
	2987330000000000	9.3328e-08
	2995690000000000	9.38808e-08
	3004040000000000	9.44236e-08
	3012360000000000	9.48568e-08
	3020720000000000	9.52172e-08
	3029100000000000	9.54576e-08
	3037460000000000	9.59008e-08
	3045820000000000	9.6288e-08
	3054560000000000	9.7128e-08
	3062610000000000	9.7546e-08
	3070970000000000	9.80492e-08
	3079290000000000	9.83348e-08
	3083450000000000	9.9386e-08
	3091770000000000	9.99352e-08
	3100070000000000	1.00527e-07
	3108350000000000	1.00702e-07
	3116650000000000	1.012e-07
	3124910000000000	1.01656e-07
	3133180000000000	1.02318e-07
	3141440000000000	1.02968e-07
	3149690000000000	1.03433e-07
	3157960000000000	1.0383e-07
	3166180000000000	1.04402e-07
	3174430000000000	1.04936e-07
	3182690000000000	1.05426e-07
	3190960000000000	1.05971e-07
	3199230000000000	1.06052e-07
	3207500000000000	1.06558e-07
	3215720000000000	1.06936e-07
	3223970000000000	1.06605e-07
	3232200000000000	1.07738e-07
	3240450000000000	1.07676e-07
	3248710000000000	1.08323e-07
	3252840000000000	1.07306e-07
	3261210000000000	1.07484e-07
	3269550000000000	1.08322e-07
	3277910000000000	1.08578e-07
	3286240000000000	1.09244e-07
	3294570000000000	1.09938e-07
	3302840000000000	1.10872e-07
	3311110000000000	1.11023e-07
	3319440000000000	1.12148e-07
	3327740000000000	1.12339e-07
	3336050000000000	1.12203e-07
	3344410000000000	1.1184e-07
	3352780000000000	1.12518e-07
	3361130000000000	1.1325e-07
	3369470000000000	1.14287e-07
	3378380000000000	1.14116e-07
	3386130000000000	1.14726e-07
	3394450000000000	1.1518e-07
	3402720000000000	1.15418e-07
	3411050000000000	1.15693e-07
	3419350000000000	1.16429e-07
	3427650000000000	1.16974e-07
	3435980000000000	1.17639e-07
	3444240000000000	1.17422e-07
	3448370000000000	1.18658e-07
	3456630000000000	1.18382e-07
	3464870000000000	1.18189e-07
	3473150000000000	1.18469e-07
	3481430000000000	1.18423e-07
	3489690000000000	1.19037e-07
	3497960000000000	1.20005e-07
	3506260000000000	1.19677e-07
	3514570000000000	1.19963e-07
	3522840000000000	1.20999e-07
	3531160000000000	1.21607e-07
	3539510000000000	1.22376e-07
	3547850000000000	1.20905e-07
	3556250000000000	1.2228e-07
	3564630000000000	1.22805e-07
	3573230000000000	1.23229e-07
	3581350000000000	1.24042e-07
	3589730000000000	1.2381e-07
	3598160000000000	1.23503e-07
	3606490000000000	1.24521e-07
	3614820000000000	1.24834e-07
	3623160000000000	1.25204e-07
	3631530000000000	1.24327e-07
	3639880000000000	1.23899e-07
	3648250000000000	1.25443e-07
	3656570000000000	1.26789e-07
	3664930000000000	1.27758e-07
	3673280000000000	1.26205e-07
	3681630000000000	1.26697e-07
	3690600000000000	1.26184e-07
	3698390000000000	1.26081e-07
	3706740000000000	1.26276e-07
	3715100000000000	1.27269e-07
	3723470000000000	1.27014e-07
	3731810000000000	1.28991e-07
	3740170000000000	1.2968e-07
	3748580000000000	1.30251e-07
	3756980000000000	1.30487e-07
	3765360000000000	1.31893e-07
	3773710000000000	1.33204e-07
	3781990000000000	1.33533e-07
	3790310000000000	1.33616e-07
	3798630000000000	1.33791e-07
	3806980000000000	1.34708e-07
	3815310000000000	1.34815e-07
	3823680000000000	1.35288e-07
	3831980000000000	1.35938e-07
	3836130000000000	1.35077e-07
	3844460000000000	1.36168e-07
	3852770000000000	1.37098e-07
	3861060000000000	1.36686e-07
	3869340000000000	1.37362e-07
	3877690000000000	1.37531e-07
	3885970000000000	1.38164e-07
	3894280000000000	1.3827e-07
	3902580000000000	1.3835e-07
	3910920000000000	1.39097e-07
	3919220000000000	1.40396e-07
	3927500000000000	1.41366e-07
	3935800000000000	1.41544e-07
	3944640000000000	1.41992e-07
	3952350000000000	1.4292e-07
	3960650000000000	1.43485e-07
	3968940000000000	1.4352e-07
	3977180000000000	1.44338e-07
	3985410000000000	1.44975e-07
	3993670000000000	1.45642e-07
	4001940000000000	1.45531e-07
	4010200000000000	1.45957e-07
	4018460000000000	1.46238e-07
	4026670000000000	1.45875e-07
	4034920000000000	1.46314e-07
	4043080000000000	1.47544e-07
	4051280000000000	1.48587e-07
	4059450000000000	1.49348e-07
	4067640000000000	1.48902e-07
	4075870000000000	1.4973e-07
	4084090000000000	1.50499e-07
	4092500000000000	1.50275e-07
	4100460000000000	1.50682e-07
	4108680000000000	1.51258e-07
	4116950000000000	1.51765e-07
	4125070000000000	1.52395e-07
	4133280000000000	1.52997e-07
	4141470000000000	1.53676e-07
	4149640000000000	1.54389e-07
	4157860000000000	1.54612e-07
	4166040000000000	1.54852e-07
	4174200000000000	1.5517e-07
	4182450000000000	1.54493e-07
	4190530000000000	1.55765e-07
	4198690000000000	1.56477e-07
	4206830000000000	1.57332e-07
	4214940000000000	1.57892e-07
	4223070000000000	1.58535e-07
	4231190000000000	1.58717e-07
	4239290000000000	1.58974e-07
	4247400000000000	1.59195e-07
	4255500000000000	1.5956e-07
	4263610000000000	1.5983e-07
	4271700000000000	1.60526e-07
	4279830000000000	1.60619e-07
	4287920000000000	1.60952e-07
	4296000000000000	1.61674e-07
	4304080000000000	1.6181e-07
	4312190000000000	1.61218e-07
	4320270000000000	1.63155e-07
	4328330000000000	1.64747e-07
	4336410000000000	1.64737e-07
	4344510000000000	1.6611e-07
	4352610000000000	1.66514e-07
	4360690000000000	1.66626e-07
	4368760000000000	1.66968e-07
	4376860000000000	1.67504e-07
	4384950000000000	1.67732e-07
	4392990000000000	1.68586e-07
	4401060000000000	1.68804e-07
	4409670000000000	1.70148e-07
	4417120000000000	1.71102e-07
	4425160000000000	1.71658e-07
	4433150000000000	1.71935e-07
	4441160000000000	1.72625e-07
	4449140000000000	1.73353e-07
	4457160000000000	1.73079e-07
	4465170000000000	1.73664e-07
	4473180000000000	1.73582e-07
	4481200000000000	1.73518e-07
	4489220000000000	1.74228e-07
	4497450000000000	1.7384e-07
	4505270000000000	1.74302e-07
	4513270000000000	1.74358e-07
	4521320000000000	1.75374e-07
	4529260000000000	1.76302e-07
	4533240000000000	1.78302e-07
	4537240000000000	1.76968e-07
	4545250000000000	1.76646e-07
	4549250000000000	1.78725e-07
	4557250000000000	1.79159e-07
	4565220000000000	1.79998e-07
	4573160000000000	1.8131e-07
	4581110000000000	1.8154e-07
	4589100000000000	1.81457e-07
	4597050000000000	1.82757e-07
	4605010000000000	1.82585e-07
	4612990000000000	1.81821e-07
	4621030000000000	1.8282e-07
	4628890000000000	1.82437e-07
	4632860000000000	1.80949e-07
	4640800000000000	1.82737e-07
	4648710000000000	1.83882e-07
	4656630000000000	1.83585e-07
	4664550000000000	1.83295e-07
	4672510000000000	1.84821e-07
	4680430000000000	1.85763e-07
	4688360000000000	1.85615e-07
	4696500000000000	1.86662e-07
	4704200000000000	1.86692e-07
	4712120000000000	1.86339e-07
	4720110000000000	1.86103e-07
	4728100000000000	1.85898e-07
	4736130000000000	1.86906e-07
	4744100000000000	1.86789e-07
	4752030000000000	1.87629e-07
	4760010000000000	1.87997e-07
	4767950000000000	1.89195e-07
	4775900000000000	1.88753e-07
	4783900000000000	1.8902e-07
	4791850000000000	1.89529e-07
	4799830000000000	1.91232e-07
	4807820000000000	1.92129e-07
	4815770000000000	1.92388e-07
	4823770000000000	1.9247e-07
	4831830000000000	1.92435e-07
	4839780000000000	1.91083e-07
	4847820000000000	1.92194e-07
	4855790000000000	1.92706e-07
	4863840000000000	1.9357e-07
	4871710000000000	1.9575e-07
	4879630000000000	1.96309e-07
	4887580000000000	1.96252e-07
	4895540000000000	1.95602e-07
	4903510000000000	1.96294e-07
	4911420000000000	1.97636e-07
	4919380000000000	1.97224e-07
	4927350000000000	1.98555e-07
	4935310000000000	1.98769e-07
	4943260000000000	1.99273e-07
	4951220000000000	1.99956e-07
	4959150000000000	2.01135e-07
	4967060000000000	2.03181e-07
	4975040000000000	2.02887e-07
	4983070000000000	2.02959e-07
	4991110000000000	2.03119e-07
	4999070000000000	2.03843e-07
	5006990000000000	2.04352e-07
	5014910000000000	2.06471e-07
	5022870000000000	2.06726e-07
	5030840000000000	2.0758e-07
	5038750000000000	2.09286e-07
	5046670000000000	2.09536e-07
	5054580000000000	2.0964e-07
	5062470000000000	2.10712e-07
	5070290000000000	2.10933e-07
	5078120000000000	2.1209e-07
	5085890000000000	2.11998e-07
	5093910000000000	2.12148e-07
	5101500000000000	2.13251e-07
	5109250000000000	2.13665e-07
	5117030000000000	2.1345e-07
	5124770000000000	2.13415e-07
	5132560000000000	2.13226e-07
	5140400000000000	2.12516e-07
	5148230000000000	2.13256e-07
	5156070000000000	2.15512e-07
	5163910000000000	2.15384e-07
	5171730000000000	2.17047e-07
	5179580000000000	2.17131e-07
	5187420000000000	2.18726e-07
	5195220000000000	2.18912e-07
	5203610000000000	2.19154e-07
	5210880000000000	2.184e-07
	5214860000000000	2.20712e-07
	5222780000000000	2.2121e-07
	5230510000000000	2.21426e-07
	5238330000000000	2.20814e-07
	5246160000000000	2.22825e-07
	5253960000000000	2.24043e-07
	5261730000000000	2.24264e-07
	5269530000000000	2.23359e-07
	5277320000000000	2.24116e-07
	5285170000000000	2.24106e-07
	5293050000000000	2.24787e-07
	5300870000000000	2.26315e-07
	5308720000000000	2.27796e-07
	5316560000000000	2.27919e-07
	5324420000000000	2.2764e-07
	5332320000000000	2.28914e-07
	5340110000000000	2.29408e-07
	5347910000000000	2.29402e-07
	5355700000000000	2.29462e-07
	5363490000000000	2.29723e-07
	5376720000000000	2.2888e-07
	5383070000000000	2.3048e-07
	5387010000000000	2.3204e-07
	5390930000000000	2.2988e-07
	5394850000000000	2.3152e-07
	5398770000000000	2.308e-07
	5402650000000000	2.3172e-07
	5406560000000000	2.3212e-07
	5410450000000000	2.328e-07
	5414370000000000	2.3236e-07
	5418240000000000	2.3364e-07
	5422160000000000	2.3292e-07
	5426030000000000	2.3456e-07
	5429940000000000	2.338e-07
	5433820000000000	2.3424e-07
	5437740000000000	2.332e-07
	5441660000000000	2.3388e-07
	5445570000000000	2.3284e-07
	5449530000000000	2.3424e-07
	5453480000000000	2.32e-07
	5457380000000000	2.3304e-07
	5461270000000000	2.3244e-07
	5465190000000000	2.3392e-07
	5469080000000000	2.3316e-07
	5472990000000000	2.342e-07
	5476860000000000	2.3376e-07
	5480740000000000	2.3648e-07
	5484610000000000	2.3576e-07
	5488440000000000	2.3624e-07
	5492290000000000	2.3592e-07
	5496110000000000	2.3636e-07
	5499970000000000	2.3492e-07
	5503810000000000	2.3632e-07
	5507660000000000	2.3568e-07
	5511440000000000	2.3672e-07
	5515270000000000	2.3628e-07
	5519100000000000	2.372e-07
	5522960000000000	2.3608e-07
	5526780000000000	2.366e-07
	5530620000000000	2.3668e-07
	5534470000000000	2.364e-07
	5538740000000000	2.3456e-07
	5542120000000000	2.366e-07
	5545990000000000	2.348e-07
	5549830000000000	2.3728e-07
	5553650000000000	2.3728e-07
	5557490000000000	2.3832e-07
	5561330000000000	2.368e-07
	5565190000000000	2.3928e-07
	5569040000000000	2.3844e-07
	5572880000000000	2.39e-07
	5576730000000000	2.3868e-07
	5580750000000000	2.4036e-07
	5584370000000000	2.3936e-07
	5588210000000000	2.4016e-07
	5592150000000000	2.3976e-07
	5595900000000000	2.4088e-07
	5599750000000000	2.4008e-07
	5603630000000000	2.4196e-07
	5607440000000000	2.4108e-07
	5611300000000000	2.4164e-07
	5615180000000000	2.4068e-07
	5619020000000000	2.4148e-07
	5622890000000000	2.4056e-07
	5626740000000000	2.424e-07
	5630580000000000	2.404e-07
	5634440000000000	2.4244e-07
	5638310000000000	2.404e-07
	5642170000000000	2.4244e-07
	5646010000000000	2.4128e-07
	5649860000000000	2.4324e-07
	5653700000000000	2.4216e-07
	5657600000000000	2.4308e-07
	5661470000000000	2.4228e-07
	5665320000000000	2.4396e-07
	5669190000000000	2.432e-07
	5673060000000000	2.4388e-07
	5677240000000000	2.4224e-07
	5680790000000000	2.4432e-07
	5684780000000000	2.4408e-07
	5688540000000000	2.458e-07
	5692430000000000	2.4408e-07
	5696280000000000	2.4608e-07
	5700200000000000	2.4484e-07
	5703990000000000	2.4608e-07
	5707890000000000	2.4492e-07
	5711750000000000	2.4596e-07
	5715630000000000	2.45e-07
	5719620000000000	2.4684e-07
	5723480000000000	2.4568e-07
	5727210000000000	2.4756e-07
	5731480000000000	2.46e-07
	5734890000000000	2.48e-07
	5738750000000000	2.4684e-07
	5742620000000000	2.4836e-07
	5746490000000000	2.4728e-07
	5750350000000000	2.4864e-07
	5754120000000000	2.4712e-07
	5757920000000000	2.492e-07
	5761730000000000	2.48e-07
	5765550000000000	2.4976e-07
	5769410000000000	2.4904e-07
	5773270000000000	2.4992e-07
	5777090000000000	2.49e-07
	5780950000000000	2.5148e-07
	5785330000000000	2.494e-07
	5788610000000000	2.5192e-07
	5792420000000000	2.5092e-07
	5796240000000000	2.528e-07
	5800060000000000	2.5124e-07
	5803910000000000	2.528e-07
	5807760000000000	2.5164e-07
	5811610000000000	2.5356e-07
	5815470000000000	2.5092e-07
	5819340000000000	2.5236e-07
	5823190000000000	2.5116e-07
	5827080000000000	2.5316e-07
	5830910000000000	2.5312e-07
	5834770000000000	2.552e-07
	5838650000000000	2.5308e-07
	5842440000000000	2.5512e-07
	5846270000000000	2.5392e-07
	5850130000000000	2.5512e-07
	5853980000000000	2.5372e-07
	5857840000000000	2.5576e-07
	5861670000000000	2.5456e-07
	5865480000000000	2.5656e-07
	5869490000000000	2.5512e-07
	5873140000000000	2.57e-07
	5877220000000000	2.5504e-07
	5880750000000000	2.572e-07
	5884550000000000	2.5584e-07
	5888370000000000	2.5764e-07
	5892200000000000	2.5612e-07
	5896040000000000	2.5804e-07
	5899880000000000	2.5656e-07
	5903680000000000	2.5832e-07
	5907500000000000	2.5712e-07
	5911450000000000	2.5924e-07
	5915110000000000	2.5744e-07
	5918880000000000	2.596e-07
	5922670000000000	2.5776e-07
	5926450000000000	2.5984e-07
	5930250000000000	2.586e-07
	5934090000000000	2.6088e-07
	5937840000000000	2.5924e-07
	5941630000000000	2.6084e-07
	5945400000000000	2.5928e-07
	5949190000000000	2.6116e-07
	5952980000000000	2.5964e-07
	5956760000000000	2.6264e-07
	5960520000000000	2.6188e-07
	5964580000000000	2.6448e-07
	5968010000000000	2.618e-07
	5971790000000000	2.6368e-07
	5975530000000000	2.6212e-07
	5979260000000000	2.6452e-07
	5983030000000000	2.6268e-07
	5986850000000000	2.6452e-07
	5990600000000000	2.6316e-07
	5994350000000000	2.6576e-07
	5998120000000000	2.6424e-07
	6001860000000000	2.6568e-07
	6005630000000000	2.6464e-07
	6009430000000000	2.6484e-07
	6013210000000000	2.6404e-07
	6017550000000000	2.6704e-07
	6020830000000000	2.6464e-07
	6024600000000000	2.6556e-07
	6028400000000000	2.6448e-07
	6032170000000000	2.666e-07
	6035980000000000	2.6476e-07
	6039840000000000	2.66e-07
	6043550000000000	2.6728e-07
	6047320000000000	2.7004e-07
	6051070000000000	2.6684e-07
	6054860000000000	2.6944e-07
	6058840000000000	2.6808e-07
	6062390000000000	2.7044e-07
	6066180000000000	2.6844e-07
	6070520000000000	2.7116e-07
	6073780000000000	2.6816e-07
	6077570000000000	2.7e-07
	6081400000000000	2.7012e-07
	6085060000000000	2.728e-07
	6088810000000000	2.7108e-07
	6092550000000000	2.7256e-07
	6096310000000000	2.6952e-07
	6100060000000000	2.7168e-07
	6103830000000000	2.6952e-07
	6107640000000000	2.7072e-07
	6111850000000000	2.6728e-07
	6115200000000000	2.7196e-07
	6118990000000000	2.7e-07
	6122800000000000	2.72e-07
	6126760000000000	2.6592e-07
	6130340000000000	2.6712e-07
	6134160000000000	2.6612e-07
	6137980000000000	2.69e-07
	6141780000000000	2.6716e-07
	6145560000000000	2.6972e-07
	6149350000000000	2.6816e-07
	6153160000000000	2.7084e-07
	6156980000000000	2.7004e-07
	6160790000000000	2.7208e-07
	6164600000000000	2.6964e-07
	6168370000000000	2.7248e-07
	6172120000000000	2.7116e-07
	6175910000000000	2.7608e-07
	6179640000000000	2.7292e-07
	6183390000000000	2.7468e-07
	6187130000000000	2.7276e-07
	6190910000000000	2.752e-07
	6194710000000000	2.7112e-07
	6198500000000000	2.77e-07
	6202260000000000	2.752e-07
	6206410000000000	2.81e-07
	6209740000000000	2.776e-07
	6213440000000000	2.8056e-07
	6217190000000000	2.782e-07
	6220830000000000	2.7968e-07
	6224550000000000	2.818e-07
	6228210000000000	2.8452e-07
	6231890000000000	2.8348e-07
	6235860000000000	2.8564e-07
	6239270000000000	2.8128e-07
	6242970000000000	2.8388e-07
	6246710000000000	2.8224e-07
	6250420000000000	2.8484e-07
	6254180000000000	2.8156e-07
	6257880000000000	2.8448e-07
	6261610000000000	2.8344e-07
	6265340000000000	2.86e-07
	6269060000000000	2.8416e-07
	6272810000000000	2.8428e-07
	6276550000000000	2.8384e-07
	6280250000000000	2.8684e-07
	6283950000000000	2.8616e-07
	6287790000000000	2.8952e-07
	6291330000000000	2.8716e-07
	6295040000000000	2.8984e-07
	6299260000000000	2.8604e-07
	6302460000000000	2.88e-07
	6306200000000000	2.8624e-07
	6309990000000000	2.8888e-07
	6313670000000000	2.8764e-07
	6317390000000000	2.9016e-07
	6321160000000000	2.8824e-07
	6324900000000000	2.912e-07
	6328610000000000	2.8876e-07
	6332310000000000	2.8972e-07
	6336040000000000	2.8984e-07
	6339730000000000	2.9148e-07
	6343430000000000	2.8976e-07
	6347130000000000	2.9156e-07
	6350820000000000	2.888e-07
	6354490000000000	2.9236e-07
	6358180000000000	2.9024e-07
	6361880000000000	2.93e-07
	6365550000000000	2.9104e-07
	6369260000000000	2.936e-07
	6372930000000000	2.9104e-07
	6376590000000000	2.9376e-07
	6380280000000000	2.9128e-07
	6383930000000000	2.9312e-07
	6387630000000000	2.896e-07
	6391310000000000	2.942e-07
	6395000000000000	2.928e-07
	6398700000000000	2.9492e-07
	6402410000000000	2.9304e-07
	6406120000000000	2.9536e-07
	6409840000000000	2.9312e-07
	6413550000000000	2.966e-07
	6417190000000000	2.9348e-07
	6420790000000000	2.9688e-07
	6424420000000000	2.944e-07
	6428020000000000	2.974e-07
	6431650000000000	2.9548e-07
	6435280000000000	2.9848e-07
	6438870000000000	2.9524e-07
	6442460000000000	2.9856e-07
	6446060000000000	2.9628e-07
	6449660000000000	2.9924e-07
	6453290000000000	2.9712e-07
	6456910000000000	2.994e-07
	6460520000000000	2.9724e-07
	6464140000000000	2.9976e-07
	6467740000000000	2.974e-07
	6471380000000000	3.004e-07
	6475020000000000	2.9728e-07
	6478650000000000	3e-07
	6482330000000000	2.9768e-07
	6485970000000000	3.0052e-07
	6489610000000000	2.9768e-07
	6493270000000000	3.0044e-07
	6496960000000000	2.9724e-07
	6500610000000000	3.0024e-07
	6504280000000000	2.9816e-07
	6507950000000000	3.0076e-07
	6511600000000000	2.9868e-07
	6515270000000000	3.0176e-07
	6518940000000000	2.9908e-07
	6522590000000000	3.0236e-07
	6526240000000000	2.9964e-07
	6529860000000000	3.0316e-07
	6534060000000000	3.0072e-07
	6537230000000000	3.0356e-07
	6540920000000000	3.0088e-07
	6544660000000000	3.042e-07
	6548310000000000	3.0076e-07
	6552030000000000	3.044e-07
	6555690000000000	3.0176e-07
	6559340000000000	3.0616e-07
	6563000000000000	3.0316e-07
	6566660000000000	3.0596e-07
	6570340000000000	3.0328e-07
	6574480000000000	3.068e-07
	6577640000000000	3.0396e-07
	6581290000000000	3.0744e-07
	6584930000000000	3.0412e-07
	6588560000000000	3.0716e-07
	6592220000000000	3.042e-07
	6595850000000000	3.0724e-07
	6599500000000000	3.0472e-07
	6603360000000000	3.0824e-07
	6606780000000000	3.048e-07
	6610430000000000	3.0812e-07
	6614090000000000	3.0472e-07
	6617780000000000	3.082e-07
	6621430000000000	3.0556e-07
	6625100000000000	3.0888e-07
	6628720000000000	3.0576e-07
	6632350000000000	3.0956e-07
	6636000000000000	3.068e-07
	6639630000000000	3.0984e-07
	6643230000000000	3.0764e-07
	6646860000000000	3.1088e-07
	6650490000000000	3.0772e-07
	6654280000000000	3.118e-07
	6657700000000000	3.084e-07
	6661340000000000	3.1148e-07
	6664930000000000	3.0844e-07
	6668530000000000	3.1172e-07
	6672100000000000	3.0916e-07
	6675750000000000	3.13e-07
	6679290000000000	3.1032e-07
	6682880000000000	3.134e-07
	6686460000000000	3.0996e-07
	6690050000000000	3.14e-07
	6693630000000000	3.1056e-07
	6697220000000000	3.142e-07
	6700820000000000	3.1112e-07
	6704390000000000	3.1468e-07
	6707960000000000	3.118e-07
	6711560000000000	3.1592e-07
	6715140000000000	3.1244e-07
	6718700000000000	3.1632e-07
	6722300000000000	3.1336e-07
	6725910000000000	3.1684e-07
	6729440000000000	3.1372e-07
	6733060000000000	3.1752e-07
	6736620000000000	3.1416e-07
	6740200000000000	3.178e-07
	6743800000000000	3.1432e-07
	6747400000000000	3.18e-07
	6751010000000000	3.1428e-07
	6754610000000000	3.174e-07
	6758260000000000	3.146e-07
	6761880000000000	3.1836e-07
	6765540000000000	3.1524e-07
	6769110000000000	3.19e-07
	6772710000000000	3.1572e-07
	6776320000000000	3.198e-07
	6779920000000000	3.1676e-07
	6783510000000000	3.208e-07
	6787120000000000	3.1684e-07
	6790730000000000	3.2068e-07
	6794530000000000	3.1804e-07
	6797900000000000	3.2092e-07
	6801480000000000	3.1756e-07
	6805600000000000	3.2152e-07
	6808650000000000	3.1864e-07
	6812250000000000	3.2248e-07
	6815870000000000	3.192e-07
	6819410000000000	3.2332e-07
	6823190000000000	3.1952e-07
	6826540000000000	3.236e-07
	6830110000000000	3.2028e-07
	6833700000000000	3.2376e-07
	6837270000000000	3.2076e-07
	6840850000000000	3.2428e-07
	6844410000000000	3.214e-07
	6847980000000000	3.2528e-07
	6851560000000000	3.22e-07
	6855120000000000	3.2592e-07
	6858670000000000	3.222e-07
	6862230000000000	3.258e-07
	6865790000000000	3.228e-07
	6869330000000000	3.264e-07
	6872860000000000	3.2344e-07
	6876440000000000	3.2692e-07
	6879990000000000	3.2328e-07
	6883750000000000	3.2748e-07
	6887110000000000	3.2408e-07
	6890690000000000	3.2676e-07
	6894280000000000	3.234e-07
	6897830000000000	3.278e-07
	6901420000000000	3.2352e-07
	6905000000000000	3.2776e-07
	6908570000000000	3.2412e-07
	6912130000000000	3.2752e-07
	6915690000000000	3.2584e-07
	6919210000000000	3.2924e-07
	6922760000000000	3.256e-07
	6926310000000000	3.2988e-07
	6929830000000000	3.2644e-07
	6933350000000000	3.2972e-07
	6936910000000000	3.2588e-07
	6940460000000000	3.302e-07
	6944040000000000	3.2692e-07
	6947540000000000	3.304e-07
	6951090000000000	3.2744e-07
	6954620000000000	3.3176e-07
	6958170000000000	3.2808e-07
	6961710000000000	3.3136e-07
	6965230000000000	3.28e-07
	6968790000000000	3.3184e-07
	6972540000000000	3.2832e-07
	6975860000000000	3.324e-07
	6979610000000000	3.2916e-07
	6982950000000000	3.3284e-07
	6986490000000000	3.2892e-07
	6990060000000000	3.334e-07
	6993640000000000	3.3008e-07
	6997150000000000	3.3432e-07
	7000930000000000	3.3048e-07
	7004270000000000	3.3376e-07
	7007820000000000	3.2992e-07
	7011350000000000	3.3416e-07
	7014900000000000	3.3072e-07
	7018470000000000	3.3524e-07
	7021960000000000	3.3188e-07
	7025520000000000	3.3512e-07
	7029060000000000	3.3228e-07
	7032610000000000	3.358e-07
	7036150000000000	3.3216e-07
	7039680000000000	3.3588e-07
	7043220000000000	3.3304e-07
	7046760000000000	3.3724e-07
	7050290000000000	3.3452e-07
	7053800000000000	3.3812e-07
	7057330000000000	3.3472e-07
	7061010000000000	3.3816e-07
	7064370000000000	3.3492e-07
	7067910000000000	3.3864e-07
	7071940000000000	3.364e-07
	7074980000000000	3.3908e-07
	7078620000000000	3.3604e-07
	7082090000000000	3.394e-07
	7085630000000000	3.3568e-07
	7089200000000000	3.4012e-07
	7092740000000000	3.3708e-07
	7096270000000000	3.4104e-07
	7099800000000000	3.3788e-07
	7103340000000000	3.4172e-07
	7106890000000000	3.386e-07
	7110900000000000	3.4148e-07
	7113950000000000	3.3872e-07
	7117490000000000	3.4232e-07
	7121010000000000	3.3896e-07
	7124520000000000	3.4316e-07
	7128010000000000	3.3948e-07
	7131500000000000	3.4312e-07
	7135000000000000	3.4012e-07
	7138540000000000	3.4356e-07
	7142100000000000	3.4012e-07
	7145700000000000	3.4428e-07
	7149230000000000	3.4108e-07
	7152770000000000	3.4452e-07
	7156270000000000	3.4108e-07
	7159810000000000	3.4476e-07
	7163340000000000	3.42e-07
	7166860000000000	3.4536e-07
	7170540000000000	3.4256e-07
	7173960000000000	3.4524e-07
	7177500000000000	3.4224e-07
	7181040000000000	3.46e-07
	7184620000000000	3.4292e-07
	7188220000000000	3.462e-07
	7191870000000000	3.4324e-07
	7195460000000000	3.4704e-07
	7199420000000000	3.4432e-07
	7202620000000000	3.4756e-07
	7206230000000000	3.4436e-07
	7209890000000000	3.4812e-07
	7213450000000000	3.448e-07
	7217220000000000	3.4828e-07
	7220620000000000	3.4504e-07
	7224220000000000	3.488e-07
	7227820000000000	3.46e-07
	7231590000000000	3.4932e-07
	7234960000000000	3.466e-07
	7238490000000000	3.4992e-07
	7242030000000000	3.472e-07
	7245590000000000	3.504e-07
	7249130000000000	3.4784e-07
	7252670000000000	3.5112e-07
	7256250000000000	3.4824e-07
	7259840000000000	3.5164e-07
	7263370000000000	3.4864e-07
	7266930000000000	3.5216e-07
	7270470000000000	3.4928e-07
	7274060000000000	3.5272e-07
	7277760000000000	3.4968e-07
	7281280000000000	3.53e-07
	7284960000000000	3.5024e-07
	7288810000000000	3.5296e-07
	7292000000000000	3.5052e-07
	7295640000000000	3.5268e-07
	7299320000000000	3.51e-07
	7302850000000000	3.5396e-07
	7306490000000000	3.5108e-07
	7310080000000000	3.5432e-07
	7313680000000000	3.5188e-07
	7317260000000000	3.5504e-07
	7320890000000000	3.5236e-07
	7324620000000000	3.548e-07
	7328290000000000	3.526e-07
	7331650000000000	3.544e-07
	7335210000000000	3.5212e-07
	7338780000000000	3.5632e-07
	7342440000000000	3.5316e-07
	7346060000000000	3.5708e-07
	7349660000000000	3.5444e-07
	7353240000000000	3.5724e-07
	7356880000000000	3.5444e-07
	7360430000000000	3.5756e-07
	7363990000000000	3.5492e-07
	7367510000000000	3.5844e-07
	7371040000000000	3.5564e-07
	7374560000000000	3.5932e-07
	7378600000000000	3.5716e-07
	7381740000000000	3.59e-07
	7385210000000000	3.5672e-07
	7388810000000000	3.5996e-07
	7392340000000000	3.5732e-07
	7395890000000000	3.5972e-07
	7399390000000000	3.5708e-07
	7402880000000000	3.602e-07
	7406390000000000	3.5696e-07
	7409920000000000	3.6008e-07
	7413450000000000	3.5748e-07
	7417330000000000	3.6028e-07
	7420510000000000	3.5796e-07
	7424040000000000	3.6116e-07
	7427550000000000	3.5836e-07
	7431090000000000	3.6024e-07
	7434640000000000	3.5856e-07
	7438170000000000	3.6084e-07
	7441700000000000	3.5916e-07
	7445220000000000	3.6176e-07
	7448750000000000	3.5936e-07
	7452300000000000	3.6268e-07
	7455820000000000	3.6004e-07
	7459360000000000	3.6316e-07
	7462910000000000	3.6048e-07
	7466420000000000	3.6436e-07
	7469940000000000	3.6192e-07
	7473480000000000	3.6528e-07
	7477100000000000	3.624e-07
	7480660000000000	3.6604e-07
	7484230000000000	3.622e-07
	7487800000000000	3.6496e-07
	7491360000000000	3.6228e-07
	7494960000000000	3.642e-07
	7498530000000000	3.6164e-07
	7502130000000000	3.6536e-07
	7505730000000000	3.6204e-07
	7509300000000000	3.6628e-07
	7512900000000000	3.6256e-07
	7516510000000000	3.6652e-07
	7520090000000000	3.6396e-07
	7523640000000000	3.668e-07
	7527230000000000	3.6384e-07
	7530780000000000	3.672e-07
	7534380000000000	3.6468e-07
	7537910000000000	3.6676e-07
	7541490000000000	3.6468e-07
	7545050000000000	3.6772e-07
	7548640000000000	3.6532e-07
	7552270000000000	3.6772e-07
	7556240000000000	3.6668e-07
	7559450000000000	3.6796e-07
	7563040000000000	3.6588e-07
	7566670000000000	3.692e-07
	7570190000000000	3.6732e-07
	7573760000000000	3.692e-07
	7577360000000000	3.678e-07
	7580930000000000	3.6956e-07
	7584500000000000	3.6732e-07
	7588040000000000	3.7072e-07
	7591770000000000	3.6896e-07
	7595130000000000	3.7076e-07
	7598640000000000	3.6968e-07
	7602150000000000	3.7272e-07
	7605630000000000	3.7048e-07
	7609140000000000	3.7284e-07
	7612660000000000	3.7048e-07
	7616140000000000	3.7328e-07
	7619620000000000	3.7072e-07
	7623130000000000	3.7344e-07
	7626670000000000	3.71e-07
	7630180000000000	3.7416e-07
	7633770000000000	3.7176e-07
	7637150000000000	3.746e-07
	7640620000000000	3.7224e-07
	7644510000000000	3.734e-07
	7647630000000000	3.7204e-07
	7651120000000000	3.742e-07
	7654650000000000	3.722e-07
	7658170000000000	3.7496e-07
	7661660000000000	3.728e-07
	7665160000000000	3.7548e-07
	7668630000000000	3.73e-07
	7672170000000000	3.7496e-07
	7675590000000000	3.7272e-07
	7679110000000000	3.7448e-07
	7682820000000000	3.7296e-07
	7686170000000000	3.7508e-07
	7689680000000000	3.7272e-07
	7693270000000000	3.7632e-07
	7696640000000000	3.7444e-07
	7700160000000000	3.774e-07
	7703650000000000	3.7596e-07
	7707140000000000	3.7888e-07
	7710570000000000	3.7728e-07
	7714000000000000	3.7944e-07
	7717440000000000	3.774e-07
	7720890000000000	3.796e-07
	7724310000000000	3.7768e-07
	7727770000000000	3.8064e-07
	7731590000000000	3.798e-07
	7734630000000000	3.8104e-07
	7738090000000000	3.7924e-07
	7741520000000000	3.8168e-07
	7744920000000000	3.7968e-07
	7748320000000000	3.8232e-07
	7751730000000000	3.8064e-07
	7755130000000000	3.8356e-07
	7758580000000000	3.8108e-07
	7761970000000000	3.834e-07
	7765410000000000	3.8112e-07
	7768870000000000	3.8356e-07
	7772330000000000	3.8144e-07
	7775800000000000	3.8408e-07
	7779800000000000	3.8368e-07
	7782770000000000	3.8404e-07
	7786260000000000	3.8288e-07
	7789780000000000	3.8448e-07
	7793220000000000	3.824e-07
	7796700000000000	3.8512e-07
	7800170000000000	3.8344e-07
	7803620000000000	3.8588e-07
	7807100000000000	3.8384e-07
	7810580000000000	3.8604e-07
	7814040000000000	3.8472e-07
	7817950000000000	3.8636e-07
	7820920000000000	3.8532e-07
	7824370000000000	3.876e-07
	7827830000000000	3.8612e-07
	7831270000000000	3.8864e-07
	7834690000000000	3.8684e-07
	7838110000000000	3.8788e-07
	7841550000000000	3.8604e-07
	7844990000000000	3.8816e-07
	7848430000000000	3.8612e-07
	7851870000000000	3.8828e-07
	7855300000000000	3.866e-07
	7858730000000000	3.8964e-07
	7862150000000000	3.8776e-07
	7865590000000000	3.8952e-07
	7869070000000000	3.8808e-07
	7872550000000000	3.8976e-07
	7876040000000000	3.88e-07
	7879490000000000	3.9068e-07
	7882960000000000	3.8924e-07
	7886430000000000	3.9076e-07
	7889940000000000	3.898e-07
	7893540000000000	3.9112e-07
	7896940000000000	3.9056e-07
	7900420000000000	3.9244e-07
	7903890000000000	3.9108e-07
	7907370000000000	3.9272e-07
	7910820000000000	3.9188e-07
	7914310000000000	3.9292e-07
	7917690000000000	3.9188e-07
	7921110000000000	3.9376e-07
	7924530000000000	3.9244e-07
	7928010000000000	3.9372e-07
	7931570000000000	3.924e-07
	7934980000000000	3.934e-07
	7938440000000000	3.9224e-07
	7941940000000000	3.9388e-07
	7945410000000000	3.9352e-07
	7948880000000000	3.9436e-07
	7952350000000000	3.942e-07
	7955820000000000	3.9516e-07
	7959300000000000	3.9416e-07
	7962810000000000	3.956e-07
	7966240000000000	3.9468e-07
	7969720000000000	3.9588e-07
	7973170000000000	3.9528e-07
	7976620000000000	3.964e-07
	7980190000000000	3.96e-07
	7983580000000000	3.9688e-07
	7987020000000000	3.9616e-07
	7990490000000000	3.9764e-07
	7993960000000000	3.9664e-07
	7997430000000000	3.9768e-07
	8000920000000000	3.9764e-07
	8004380000000000	3.976e-07
	8007860000000000	3.9628e-07
	8011300000000000	3.9748e-07
	8014770000000000	3.968e-07
	8018220000000000	3.9772e-07
	8021690000000000	3.974e-07
	8025130000000000	3.9788e-07
	8028860000000000	3.9816e-07
	8032040000000000	3.9888e-07
	8035500000000000	3.9828e-07
	8039420000000000	3.9912e-07
	8042360000000000	4.002e-07
	8045770000000000	4.002e-07
	8049150000000000	3.9992e-07
	8052570000000000	4.008e-07
	8056010000000000	3.9988e-07
	8059460000000000	4.0072e-07
	8062880000000000	4.0036e-07
	8066270000000000	4.0032e-07
	8069670000000000	3.9992e-07
	8073090000000000	4.006e-07
	8076490000000000	4.008e-07
	8079890000000000	4.0128e-07
	8083280000000000	4.0184e-07
	8086690000000000	4.0176e-07
	8090020000000000	4.0184e-07
	8093410000000000	4.0316e-07
	8096780000000000	4.0168e-07
	8100160000000000	4.0252e-07
	8103570000000000	4.0056e-07
	8106940000000000	4.006e-07
	8110310000000000	4.012e-07
	8113710000000000	4.0264e-07
	8117030000000000	4.0248e-07
	8120410000000000	4.0396e-07
	8123770000000000	4.0376e-07
	8127100000000000	4.0428e-07
	8130480000000000	4.0464e-07
	8133780000000000	4.0464e-07
	8137120000000000	4.0588e-07
	8140460000000000	4.0592e-07
	8143860000000000	4.0588e-07
	8147110000000000	4.064e-07
	8150440000000000	4.0624e-07
	8153780000000000	4.064e-07
	8157110000000000	4.0672e-07
	8160820000000000	4.0576e-07
	8163780000000000	4.066e-07
	8167140000000000	4.0704e-07
	8170550000000000	4.0756e-07
	8173850000000000	4.084e-07
	8177220000000000	4.072e-07
	8180550000000000	4.0804e-07
	8183890000000000	4.0836e-07
	8187380000000000	4.086e-07
	8190570000000000	4.0944e-07
	8193890000000000	4.0984e-07
	8197200000000000	4.0964e-07
	8200530000000000	4.0944e-07
	8203910000000000	4.0904e-07
	8207750000000000	4.0884e-07
	8210640000000000	4.1032e-07
	8214010000000000	4.1108e-07
	8217350000000000	4.1092e-07
	8220730000000000	4.1192e-07
	8224090000000000	4.1116e-07
	8227480000000000	4.116e-07
	8230860000000000	4.122e-07
	8234230000000000	4.122e-07
	8237590000000000	4.1276e-07
	8240950000000000	4.126e-07
	8244320000000000	4.1364e-07
	8247670000000000	4.1412e-07
	8251040000000000	4.1364e-07
	8254370000000000	4.1388e-07
	8257720000000000	4.146e-07
	8261080000000000	4.1464e-07
	8264440000000000	4.1488e-07
	8267800000000000	4.156e-07
	8271170000000000	4.1572e-07
	8274510000000000	4.158e-07
	8277860000000000	4.1652e-07
	8281210000000000	4.1604e-07
	8284530000000000	4.1736e-07
	8287870000000000	4.172e-07
	8291700000000000	4.1864e-07
	8294540000000000	4.1748e-07
	8297840000000000	4.178e-07
	8301220000000000	4.178e-07
	8304490000000000	4.1828e-07
	8307820000000000	4.1844e-07
	8311130000000000	4.1896e-07
	8314470000000000	4.1944e-07
	8317910000000000	4.194e-07
	8321140000000000	4.1936e-07
	8324480000000000	4.2e-07
	8327830000000000	4.196e-07
	8331160000000000	4.1992e-07
	8334500000000000	4.2016e-07
	8337860000000000	4.206e-07
	8341200000000000	4.2052e-07
	8344540000000000	4.2112e-07
	8347900000000000	4.2104e-07
	8351230000000000	4.2188e-07
	8354590000000000	4.212e-07
	8357940000000000	4.2284e-07
	8361280000000000	4.2216e-07
	8364600000000000	4.23e-07
	8367920000000000	4.2372e-07
	8371290000000000	4.2364e-07
	8374590000000000	4.2344e-07
	8377920000000000	4.2412e-07
	8381240000000000	4.2352e-07
	8384600000000000	4.2428e-07
	8387890000000000	4.2392e-07
	8391200000000000	4.248e-07
	8394550000000000	4.2384e-07
	8397880000000000	4.2468e-07
	8401350000000000	4.2436e-07
	8404570000000000	4.2532e-07
	8407980000000000	4.2416e-07
	8411660000000000	4.2516e-07
	8414630000000000	4.2456e-07
	8418010000000000	4.25e-07
	8421420000000000	4.2504e-07
	8424740000000000	4.2536e-07
	8428110000000000	4.248e-07
	8431450000000000	4.2536e-07
	8434780000000000	4.25e-07
	8438090000000000	4.2576e-07
	8441450000000000	4.2604e-07
	8444800000000000	4.2652e-07
	8448350000000000	4.2568e-07
	8451490000000000	4.2752e-07
	8454880000000000	4.2748e-07
	8458220000000000	4.276e-07
	8461570000000000	4.2652e-07
	8464930000000000	4.28e-07
	8468270000000000	4.2712e-07
	8471590000000000	4.29e-07
	8474890000000000	4.2804e-07
	8478190000000000	4.282e-07
	8481480000000000	4.2796e-07
	8484850000000000	4.3008e-07
	8488020000000000	4.2948e-07
	8491300000000000	4.2976e-07
	8494920000000000	4.2924e-07
	8497840000000000	4.3004e-07
	8501220000000000	4.2964e-07
	8504390000000000	4.3024e-07
	8507720000000000	4.296e-07
	8510960000000000	4.306e-07
	8514250000000000	4.3e-07
	8517560000000000	4.3068e-07
	8520960000000000	4.298e-07
	8524170000000000	4.3028e-07
	8527480000000000	4.3032e-07
	8530790000000000	4.3096e-07
	8534100000000000	4.3092e-07
	8537410000000000	4.3168e-07
	8540710000000000	4.3252e-07
	8543980000000000	4.334e-07
	8547270000000000	4.3208e-07
	8550580000000000	4.3312e-07
	8553780000000000	4.324e-07
	8557260000000000	4.3404e-07
	8560320000000000	4.3304e-07
	8563580000000000	4.334e-07
	8566860000000000	4.3308e-07
	8570180000000000	4.3348e-07
	8573500000000000	4.3196e-07
	8577250000000000	4.3508e-07
	8580090000000000	4.3288e-07
	8583380000000000	4.3452e-07
	8586670000000000	4.3368e-07
	8589980000000000	4.3556e-07
	8593270000000000	4.3556e-07
	8596550000000000	4.37e-07
	8599850000000000	4.3656e-07
	8603310000000000	4.3748e-07
	8606430000000000	4.3748e-07
	8609700000000000	4.3836e-07
	8612970000000000	4.3776e-07
	8616220000000000	4.3888e-07
	8619470000000000	4.3816e-07
	8622750000000000	4.39e-07
	8626020000000000	4.3844e-07
	8629290000000000	4.3972e-07
	8632600000000000	4.3896e-07
	8635890000000000	4.4012e-07
	8639170000000000	4.394e-07
	8642430000000000	4.4088e-07
	8645710000000000	4.4004e-07
	8648980000000000	4.414e-07
	8652270000000000	4.4084e-07
	8655520000000000	4.4204e-07
	8658770000000000	4.4136e-07
	8662020000000000	4.426e-07
	8665280000000000	4.4152e-07
	8668550000000000	4.4288e-07
	8671820000000000	4.4176e-07
	8675110000000000	4.4296e-07
	8678380000000000	4.4248e-07
	8681650000000000	4.438e-07
	8684910000000000	4.4308e-07
	8688180000000000	4.4488e-07
	8691450000000000	4.4344e-07
	8694880000000000	4.4496e-07
	8697960000000000	4.4384e-07
	8701220000000000	4.4528e-07
	8704960000000000	4.4416e-07
	8707760000000000	4.454e-07
	8711010000000000	4.44e-07
	8714290000000000	4.4588e-07
	8717550000000000	4.4528e-07
	8720800000000000	4.4552e-07
	8724060000000000	4.4488e-07
	8727320000000000	4.464e-07
	8730670000000000	4.4596e-07
	8733830000000000	4.476e-07
	8737110000000000	4.4564e-07
	8740380000000000	4.478e-07
	8743640000000000	4.456e-07
	8746920000000000	4.4784e-07
	8750170000000000	4.4644e-07
	8753410000000000	4.4816e-07
	8756670000000000	4.4688e-07
	8759940000000000	4.4888e-07
	8763210000000000	4.4696e-07
	8766460000000000	4.498e-07
	8769710000000000	4.488e-07
	8772940000000000	4.5024e-07
	8776260000000000	4.4868e-07
	8779390000000000	4.4996e-07
	8782640000000000	4.4908e-07
	8785850000000000	4.5096e-07
	8789090000000000	4.4916e-07
	8792320000000000	4.5132e-07
	8795630000000000	4.484e-07
	8798900000000000	4.5076e-07
	8802190000000000	4.496e-07
	8805430000000000	4.5156e-07
	8808690000000000	4.5088e-07
	8811970000000000	4.5208e-07
	8815260000000000	4.5044e-07
	8818550000000000	4.5196e-07
	8821810000000000	4.5184e-07
	8825100000000000	4.5292e-07
	8828390000000000	4.5128e-07
	8831690000000000	4.5256e-07
	8834980000000000	4.5064e-07
	8838300000000000	4.5136e-07
	8841620000000000	4.494e-07
	8845010000000000	4.4672e-07
	8848410000000000	4.4432e-07
	8851780000000000	4.4688e-07
	8855140000000000	4.4852e-07
	8858660000000000	4.5196e-07
	8861820000000000	4.4988e-07
	8865130000000000	4.5028e-07
	8868430000000000	4.5108e-07
	8871730000000000	4.5116e-07
	8875010000000000	4.5152e-07
	8878290000000000	4.5348e-07
	8881590000000000	4.5212e-07
	8885100000000000	4.5484e-07
	8888170000000000	4.5384e-07
	8891420000000000	4.5572e-07
	8894680000000000	4.5424e-07
	8897970000000000	4.5452e-07
	8901290000000000	4.5384e-07
	8904590000000000	4.5476e-07
	8907930000000000	4.5336e-07
	8911260000000000	4.5592e-07
	8914550000000000	4.5704e-07
	8917850000000000	4.5888e-07
	8921130000000000	4.5772e-07
	8924430000000000	4.5904e-07
	8927710000000000	4.5832e-07
	8931050000000000	4.578e-07
	8934340000000000	4.5672e-07
	8937680000000000	4.58e-07
	8941390000000000	4.5764e-07
	8944390000000000	4.576e-07
	8947690000000000	4.5612e-07
	8951040000000000	4.588e-07
	8954370000000000	4.5836e-07
	8957750000000000	4.5992e-07
	8961120000000000	4.5844e-07
	8964490000000000	4.5996e-07
	8967840000000000	4.5756e-07
	8971180000000000	4.5972e-07
	8974490000000000	4.6008e-07
	8977870000000000	4.618e-07
	8981220000000000	4.5856e-07
	8984580000000000	4.6352e-07
	8988300000000000	4.6056e-07
	8991300000000000	4.6176e-07
	8994670000000000	4.5956e-07
	8998120000000000	4.6232e-07
	9001330000000000	4.5964e-07
	9004670000000000	4.6132e-07
	9007990000000000	4.5888e-07
	9011350000000000	4.6032e-07
	9014720000000000	4.5648e-07
	9018100000000000	4.594e-07
	9021430000000000	4.5964e-07
	9024970000000000	4.6248e-07
	9028340000000000	4.602e-07
	9031530000000000	4.6176e-07
	9034880000000000	4.6196e-07
	9038210000000000	4.6344e-07
	9041570000000000	4.6152e-07
	9044960000000000	4.6356e-07
	9048280000000000	4.6016e-07
	9051640000000000	4.6312e-07
	9054970000000000	4.6008e-07
	9058320000000000	4.6256e-07
	9061840000000000	4.6016e-07
	9065050000000000	4.6432e-07
	9068430000000000	4.6084e-07
	9072110000000000	4.642e-07
	9075060000000000	4.6268e-07
	9078400000000000	4.652e-07
	9081700000000000	4.636e-07
	9085010000000000	4.6708e-07
	9088320000000000	4.6444e-07
	9091640000000000	4.6672e-07
	9094950000000000	4.6284e-07
	9098280000000000	4.6408e-07
	9101620000000000	4.6436e-07
	9104910000000000	4.6928e-07
	9108270000000000	4.6668e-07
	9111620000000000	4.68e-07
	9114980000000000	4.6716e-07
	9118830000000000	4.6632e-07
	9121710000000000	4.6404e-07
	9125120000000000	4.676e-07
	9128330000000000	4.678e-07
	9131640000000000	4.7092e-07
	9134910000000000	4.6856e-07
	9138190000000000	4.7128e-07
	9141480000000000	4.6844e-07
	9144740000000000	4.7128e-07
	9147990000000000	4.6936e-07
	9151280000000000	4.7168e-07
	9154680000000000	4.692e-07
	9157880000000000	4.7212e-07
	9161160000000000	4.71e-07
	9164450000000000	4.7284e-07
	9167730000000000	4.7008e-07
	9170970000000000	4.7228e-07
	9174230000000000	4.7032e-07
	9177490000000000	4.7172e-07
	9180740000000000	4.6984e-07
	9184010000000000	4.7404e-07
	9187260000000000	4.7416e-07
	9190480000000000	4.7568e-07
	9193680000000000	4.7348e-07
	9196880000000000	4.7576e-07
	9200560000000000	4.7432e-07
	9203270000000000	4.7576e-07
	9206430000000000	4.7456e-07
	9209600000000000	4.7856e-07
	9212790000000000	4.756e-07
	9215950000000000	4.7804e-07
	9219140000000000	4.7684e-07
	9222330000000000	4.7748e-07
	9225530000000000	4.7456e-07
	9228740000000000	4.7552e-07
	9231950000000000	4.7464e-07
	9235200000000000	4.768e-07
	9238470000000000	4.7636e-07
	9241740000000000	4.758e-07
	9245010000000000	4.7456e-07
	9248260000000000	4.7612e-07
	9251500000000000	4.7496e-07
	9254720000000000	4.7696e-07
	9257930000000000	4.7536e-07
	9261190000000000	4.7824e-07
	9264470000000000	4.7564e-07
	9267750000000000	4.7728e-07
	9271230000000000	4.7344e-07
	9274320000000000	4.7632e-07
	9277540000000000	4.7496e-07
	9281240000000000	4.776e-07
	9284030000000000	4.7732e-07
	9287360000000000	4.7952e-07
	9290620000000000	4.7776e-07
	9293910000000000	4.802e-07
	9297220000000000	4.7848e-07
	9300360000000000	4.8036e-07
	9303580000000000	4.7892e-07
	9306850000000000	4.8152e-07
	9310000000000000	4.8076e-07
	9313220000000000	4.8216e-07
	9316430000000000	4.8008e-07
	9319660000000000	4.824e-07
	9322890000000000	4.8104e-07
	9326150000000000	4.8332e-07
	9329400000000000	4.8184e-07
	9332640000000000	4.8324e-07
	9335850000000000	4.824e-07
	9339040000000000	4.842e-07
	9342250000000000	4.82e-07
	9345470000000000	4.8416e-07
	9348720000000000	4.8152e-07
	9352040000000000	4.8248e-07
	9355330000000000	4.7964e-07
	9358600000000000	4.8244e-07
	9361930000000000	4.8048e-07
	9365360000000000	4.8004e-07
	9368560000000000	4.8048e-07
	9371970000000000	4.8304e-07
	9375180000000000	4.8128e-07
	9378520000000000	4.8412e-07
	9381830000000000	4.8376e-07
	9385130000000000	4.8532e-07
	9388400000000000	4.8304e-07
	9391650000000000	4.8336e-07
	9394910000000000	4.8324e-07
	9398490000000000	4.852e-07
	9401350000000000	4.8456e-07
	9404610000000000	4.8656e-07
	9407900000000000	4.8408e-07
	9411090000000000	4.8584e-07
	9414300000000000	4.8564e-07
	9417490000000000	4.8748e-07
	9420710000000000	4.8668e-07
	9423930000000000	4.8736e-07
	9427150000000000	4.8684e-07
	9430370000000000	4.8728e-07
	9433620000000000	4.8696e-07
	9436840000000000	4.8832e-07
	9440090000000000	4.8688e-07
	9443320000000000	4.8876e-07
	9446560000000000	4.8832e-07
	9449850000000000	4.8972e-07
	9453200000000000	4.8844e-07
	9456480000000000	4.89e-07
	9459800000000000	4.904e-07
	9463120000000000	4.9036e-07
	9466410000000000	4.9084e-07
	9469720000000000	4.9248e-07
	9473050000000000	4.9268e-07
	9476340000000000	4.948e-07
	9480000000000000	4.928e-07
	9482960000000000	4.9444e-07
	9486250000000000	4.9324e-07
	9489560000000000	4.954e-07
	9492840000000000	4.9392e-07
	9496120000000000	4.9564e-07
	9499360000000000	4.9408e-07
	9502560000000000	4.9612e-07
	9505750000000000	4.9408e-07
	9508940000000000	4.9612e-07
	9512170000000000	4.9364e-07
	9515460000000000	4.954e-07
	9518760000000000	4.9516e-07
	9522060000000000	4.9672e-07
	9525830000000000	4.9552e-07
	9528710000000000	4.9664e-07
	9531870000000000	4.9564e-07
	9535090000000000	4.9764e-07
	9538310000000000	4.9776e-07
	9541540000000000	4.99e-07
	9544760000000000	4.9836e-07
	9547980000000000	4.9912e-07
	9551190000000000	4.9892e-07
	9554390000000000	5.016e-07
	9557580000000000	5.0044e-07
	9560790000000000	5.0216e-07
	9564000000000000	5.0116e-07
	9567210000000000	5.0268e-07
	9570380000000000	5.022e-07
	9573580000000000	5.0436e-07
	9576760000000000	5.0208e-07
	9580050000000000	5.0372e-07
	9583210000000000	5.0244e-07
	9586340000000000	5.0416e-07
	9589570000000000	5.0272e-07
	9592660000000000	5.0428e-07
	9595870000000000	5.0268e-07
	9599150000000000	5.0456e-07
	9602250000000000	5.0408e-07
	9605420000000000	5.0568e-07
	9608660000000000	5.05e-07
	9611760000000000	5.06e-07
	9614930000000000	5.05e-07
	9618140000000000	5.0536e-07
	9621310000000000	5.046e-07
	9624470000000000	5.0564e-07
	9627640000000000	5.0556e-07
	9630850000000000	5.0732e-07
	9634050000000000	5.07e-07
	9637280000000000	5.0788e-07
	9640510000000000	5.0692e-07
	9643700000000000	5.0856e-07
	9646890000000000	5.074e-07
	9650060000000000	5.0936e-07
	9653270000000000	5.0804e-07
	9656470000000000	5.0968e-07
	9659680000000000	5.0848e-07
	9662880000000000	5.1064e-07
	9666120000000000	5.0968e-07
	9669270000000000	5.1072e-07
	9672410000000000	5.096e-07
	9675600000000000	5.1108e-07
	9678820000000000	5.1024e-07
	9682010000000000	5.1196e-07
	9685640000000000	5.106e-07
	9688340000000000	5.1164e-07
	9691480000000000	5.0952e-07
	9694690000000000	5.1168e-07
	9697850000000000	5.1192e-07
	9701060000000000	5.134e-07
	9704240000000000	5.1212e-07
	9707430000000000	5.1408e-07
	9710640000000000	5.1116e-07
	9713780000000000	5.1396e-07
	9716960000000000	5.1236e-07
	9720570000000000	5.146e-07
	9723320000000000	5.1328e-07
	9726470000000000	5.1476e-07
	9729660000000000	5.1388e-07
	9735890000000000	5.136e-07
	9739020000000000	5.1572e-07
	9742160000000000	5.1424e-07
	9745390000000000	5.156e-07
	9748420000000000	5.1472e-07
	9751560000000000	5.1544e-07
	9754720000000000	5.1548e-07
	9757890000000000	5.156e-07
	9761050000000000	5.1496e-07
	9764660000000000	5.1612e-07
	9767360000000000	5.162e-07
	9770520000000000	5.174e-07
	9773760000000000	5.1664e-07
	9776910000000000	5.184e-07
	9780110000000000	5.1736e-07
	9783310000000000	5.196e-07
	9786490000000000	5.176e-07
	9789680000000000	5.2064e-07
	9792840000000000	5.2016e-07
	9795980000000000	5.214e-07
	9799130000000000	5.1968e-07
	9802320000000000	5.2076e-07
	9805510000000000	5.1948e-07
	9808710000000000	5.218e-07
	9811880000000000	5.2132e-07
	9815090000000000	5.2176e-07
	9818250000000000	5.198e-07
	9821450000000000	5.2272e-07
	9824640000000000	5.218e-07
	9827830000000000	5.2324e-07
	9831000000000000	5.2204e-07
	9834380000000000	5.2392e-07
	9837390000000000	5.2284e-07
	9840560000000000	5.2444e-07
	9843730000000000	5.2216e-07
	9846900000000000	5.2368e-07
	9850080000000000	5.2224e-07
	9853250000000000	5.2432e-07
	9856450000000000	5.216e-07
	9859640000000000	5.2128e-07
	9862860000000000	5.2096e-07
	9866070000000000	5.1996e-07
	9869250000000000	5.2192e-07
	9872430000000000	5.2296e-07
	9875650000000000	5.2156e-07
	9879160000000000	5.2368e-07
	9882000000000000	5.2356e-07
	9885280000000000	5.254e-07
	9888310000000000	5.2372e-07
	9891430000000000	5.256e-07
	9894560000000000	5.2464e-07
	9897720000000000	5.2508e-07
	9900860000000000	5.2332e-07
	9904030000000000	5.2556e-07
	9907140000000000	5.2472e-07
	9910260000000000	5.2556e-07
	9913390000000000	5.2428e-07
	9916550000000000	5.254e-07
	9919690000000000	5.2604e-07
	9922840000000000	5.288e-07
	9925970000000000	5.2836e-07
	9929110000000000	5.2932e-07
	9932250000000000	5.2768e-07
	9935390000000000	5.3004e-07
	9938530000000000	5.2776e-07
	9941660000000000	5.2952e-07
	9944800000000000	5.2792e-07
	9947960000000000	5.3032e-07
	9951100000000000	5.2848e-07
	9954270000000000	5.3036e-07
	9957390000000000	5.2892e-07
	9960530000000000	5.3224e-07
	9963640000000000	5.3172e-07
	9966820000000000	5.332e-07
	9969870000000000	5.3188e-07
	9972980000000000	5.3336e-07
	9976080000000000	5.3288e-07
	9979200000000000	5.3424e-07
	9982360000000000	5.3192e-07
	9985510000000000	5.3292e-07
	9988670000000000	5.3288e-07
	9991810000000000	5.3488e-07
	9994940000000000	5.3364e-07
	9998060000000000	5.3552e-07
	1.00012e+16	5.3364e-07
	1.00043e+16	5.3488e-07
	1.00075e+16	5.3384e-07
	1.00106e+16	5.3668e-07
	1.00137e+16	5.3584e-07
	1.00169e+16	5.366e-07
	1.002e+16	5.3512e-07
	1.00232e+16	5.3708e-07
	1.00263e+16	5.3676e-07
	1.00295e+16	5.378e-07
	1.00326e+16	5.368e-07
	1.00363e+16	5.3796e-07
	1.0039e+16	5.362e-07
	1.00422e+16	5.3712e-07
	1.00454e+16	5.3492e-07
	1.00486e+16	5.3624e-07
	1.00518e+16	5.3576e-07
	1.0055e+16	5.36e-07
	1.00582e+16	5.3468e-07
	1.00614e+16	5.3572e-07
	1.00647e+16	5.3676e-07
	1.00678e+16	5.396e-07
	1.0071e+16	5.39e-07
	1.00742e+16	5.4072e-07
	1.00773e+16	5.3884e-07
	1.00805e+16	5.4032e-07
	1.00837e+16	5.394e-07
	1.00868e+16	5.4016e-07
	1.009e+16	5.3968e-07
	1.00932e+16	5.418e-07
	1.00963e+16	5.3976e-07
	1.00995e+16	5.42e-07
	1.01027e+16	5.384e-07
	1.01059e+16	5.4212e-07
	1.01091e+16	5.4048e-07
	1.01123e+16	5.4192e-07
	1.01155e+16	5.4068e-07
	1.01188e+16	5.4356e-07
	1.0122e+16	5.4152e-07
	1.01252e+16	5.4304e-07
	1.01284e+16	5.4144e-07
	1.01317e+16	5.4244e-07
	1.01349e+16	5.4092e-07
	1.01381e+16	5.4264e-07
	1.01413e+16	5.4064e-07
	1.01445e+16	5.4344e-07
	1.01478e+16	5.4068e-07
	1.0151e+16	5.4272e-07
	1.01542e+16	5.3996e-07
	1.01575e+16	5.412e-07
	1.01607e+16	5.3916e-07
	1.01639e+16	5.4136e-07
	1.01672e+16	5.3992e-07
	1.01704e+16	5.3868e-07
	1.01736e+16	5.4024e-07
	1.01768e+16	5.4404e-07
	1.018e+16	5.4336e-07
	1.01832e+16	5.442e-07
	1.01864e+16	5.4184e-07
	1.01896e+16	5.4216e-07
	1.01928e+16	5.4084e-07
	1.01964e+16	5.4076e-07
	1.01993e+16	5.3852e-07
	1.02026e+16	5.398e-07
	1.02058e+16	5.3736e-07
	1.0209e+16	5.4096e-07
	1.02123e+16	5.4036e-07
	1.02154e+16	5.4288e-07
	1.02186e+16	5.4308e-07
	1.02219e+16	5.4172e-07
	1.02251e+16	5.432e-07
	1.02283e+16	5.4644e-07
	1.02317e+16	5.4372e-07
	1.02347e+16	5.4788e-07
	1.02378e+16	5.4584e-07
	1.02415e+16	5.4464e-07
	1.02442e+16	5.43e-07
	1.02475e+16	5.4728e-07
	1.02507e+16	5.4528e-07
	1.02538e+16	5.4868e-07
	1.0257e+16	5.4832e-07
	1.02602e+16	5.482e-07
	1.02633e+16	5.46e-07
[truncated: 5,852 more rows]

## Sheet: fig3b
time (s)	Id (μA）	Vg （V）
0.01	5.51586e-07	0
0.02	3.81868e-07	0
0.03	3.86983e-07	0
0.04	3.66881e-07	0
0.05	3.77565e-07	0
0.06	3.60306e-07	0
0.07	3.72807e-07	0
0.08	3.563e-07	0
0.09	3.69556e-07	0
0.1	3.53807e-07	0
0.11	3.67352e-07	0
0.12	3.51904e-07	0
0.13	3.65786e-07	0
0.14	3.5052e-07	0
0.15	3.64632e-07	0
0.16	3.49417e-07	0
0.17	3.63692e-07	0
0.18	3.48451e-07	0
0.19	3.62813e-07	0
0.2	3.47896e-07	0
0.21	3.62358e-07	0
0.22	3.47138e-07	0
0.23	3.6171e-07	0
0.24	3.46851e-07	0
0.25	3.6151e-07	0
0.26	3.4627e-07	0
0.27	3.60904e-07	0
0.28	3.46029e-07	0
0.29	3.60657e-07	0
0.3	3.45624e-07	0
0.31	3.60222e-07	0
0.32	3.45467e-07	0
0.33	3.60104e-07	0
0.34	3.45184e-07	0
0.35	3.59879e-07	0
0.36	3.4508e-07	0
0.37	3.59621e-07	0
0.38	3.44723e-07	0
0.39	3.59579e-07	0
0.4	3.44667e-07	0
0.41	3.59371e-07	0
0.42	3.44454e-07	0
0.43	3.59318e-07	0
0.44	3.44252e-07	0
0.45	3.59034e-07	0
0.46	3.44182e-07	0
0.47	3.59032e-07	0
0.48	3.43974e-07	0
0.49	3.58835e-07	0
0.5	3.43993e-07	0
0.51	3.58824e-07	0
0.52	3.43974e-07	0
0.53	3.58675e-07	0
0.54	3.43727e-07	0
0.55	3.58785e-07	0
0.56	3.43589e-07	0
0.57	3.5847e-07	0
0.58	3.43634e-07	0
0.59	3.58442e-07	0
0.6	3.43561e-07	0
0.61	3.58333e-07	0
0.62	3.4344e-07	0
0.63	3.58296e-07	0
0.64	3.43466e-07	0
0.65	3.5824e-07	0
0.66	3.43449e-07	0
0.67	3.58159e-07	0
0.68	3.43292e-07	0
0.69	3.58145e-07	0
0.7	3.43258e-07	0
0.71	3.58114e-07	0
0.72	3.43269e-07	0
0.73	3.57942e-07	0
0.74	3.43053e-07	0
0.75	3.58195e-07	0
0.76	3.43031e-07	0
0.77	3.57912e-07	0
0.78	3.43014e-07	0
0.79	3.57951e-07	0
0.8	3.4314e-07	0
0.81	3.5785e-07	0
0.82	3.42913e-07	0
0.83	3.57839e-07	0
0.84	3.42885e-07	0
0.85	3.57942e-07	0
0.86	3.43019e-07	0
0.87	3.57724e-07	0
0.88	3.42764e-07	0
0.89	3.5776e-07	0
0.9	3.42848e-07	0
0.91	3.57819e-07	0
0.92	3.4277e-07	0
0.93	3.57704e-07	0
0.94	3.42761e-07	0
0.95	3.57631e-07	0
0.96	3.42786e-07	0
0.97	3.57648e-07	0
0.98	3.42652e-07	0
0.99	3.57839e-07	0
1	3.42542e-07	0
1	0	10
1	0	10
1	0	10
1	0	10
1	0	10
1	0	10
1	0	10
1	0	10
1	0	10
1.00001	0	10
1.00001	0	10
1.00001	0	10
1.00001	0	10
1.00001	0	10
1.00001	0	10
1.00001	0	10
1.00001	0	10
1.00001	0	10
1.01001	5.50326e-07	0
1.02001	4.04357e-07	0
1.03001	3.88782e-07	0
1.04001	3.90349e-07	0
1.05001	3.79311e-07	0
1.06001	3.83839e-07	0
1.07001	3.74002e-07	0
1.08001	3.79381e-07	0
1.09001	3.7026e-07	0
1.10001	3.75996e-07	0
1.11001	3.67599e-07	0
1.12001	3.73736e-07	0
1.13001	3.65424e-07	0
1.14001	3.71771e-07	0
1.15001	3.63534e-07	0
1.16001	3.70232e-07	0
1.17001	3.62134e-07	0
1.18001	3.68933e-07	0
1.19001	3.60924e-07	0
1.20001	3.67829e-07	0
1.21001	3.59812e-07	0
1.22001	3.67046e-07	0
1.23001	3.58773e-07	0
1.24001	3.66187e-07	0
1.25001	3.57914e-07	0
1.26001	3.65539e-07	0
1.27001	3.57476e-07	0
1.28001	3.64963e-07	0
1.29001	3.56766e-07	0
1.30001	3.64517e-07	0
1.31001	3.56345e-07	0
1.32001	3.64104e-07	0
1.33001	3.55834e-07	0
1.34001	3.63599e-07	0
1.35001	3.55413e-07	0
1.36001	3.63318e-07	0
1.37001	3.54919e-07	0
1.38001	3.63085e-07	0
1.39001	3.54652e-07	0
1.40001	3.62704e-07	0
1.41001	3.54139e-07	0
1.42001	3.62462e-07	0
1.43001	3.54012e-07	0
1.44001	3.6217e-07	0
1.45001	3.53754e-07	0
1.46001	3.62114e-07	0
1.47001	3.53381e-07	0
1.48001	3.61833e-07	0
1.49001	3.53117e-07	0
1.50001	3.61887e-07	0
1.51001	3.52875e-07	0
1.52001	3.61749e-07	0
1.53001	3.52817e-07	0
1.54001	3.61491e-07	0
1.55001	3.52637e-07	0
1.56001	3.6139e-07	0
1.57001	3.52533e-07	0
1.58001	3.613e-07	0
1.59001	3.5214e-07	0
1.60001	3.61101e-07	0
1.61001	3.52129e-07	0
1.62001	3.6123e-07	0
1.63001	3.5191e-07	0
1.64001	3.60924e-07	0
1.65001	3.51783e-07	0
1.66001	3.6107e-07	0
1.67001	3.5168e-07	0
1.68001	3.61022e-07	0
1.69001	3.51581e-07	0
1.70001	3.60915e-07	0
1.71001	3.51531e-07	0
1.72001	3.60901e-07	0
1.73001	3.51267e-07	0
1.74001	3.61e-07	0
1.75001	3.51216e-07	0
1.76001	3.60795e-07	0
1.77001	3.5118e-07	0
1.78001	3.60767e-07	0
1.79001	3.51141e-07	0
1.80001	3.60682e-07	0
1.81001	3.50944e-07	0
1.82001	3.60786e-07	0
1.83001	3.50978e-07	0
1.84001	3.60674e-07	0
1.85001	3.50742e-07	0
1.86001	3.60643e-07	0
1.87001	3.50767e-07	0
1.88001	3.60769e-07	0
1.89001	3.50795e-07	0
1.90001	3.60626e-07	0
1.91001	3.50576e-07	0
1.92001	3.60696e-07	0
1.93001	3.50419e-07	0
1.94001	3.60609e-07	0
1.95001	3.50428e-07	0
1.96001	3.6057e-07	0
1.97001	3.50315e-07	0
1.98001	3.60783e-07	0
1.99001	3.50298e-07	0
2.00001	3.60643e-07	0
2.00001	0	10
2.00001	0	10
2.00001	0	10
2.00001	0	10
2.00001	0	10
2.00001	0	10
2.00001	0	10
2.00001	0	10
2.00001	0	10
2.00002	0	10
2.00002	0	10
2.00002	0	10
2.00002	0	10
2.00002	0	10
2.00002	0	10
2.00002	0	10
2.00002	0	10
2.00002	0	10
2.01002	5.49882e-07	0
2.02002	4.13573e-07	0
2.03002	3.88524e-07	0
2.04002	3.99556e-07	0
2.05002	3.79569e-07	0
2.06002	3.92682e-07	0
2.07002	3.74519e-07	0
2.08002	3.88286e-07	0
2.09002	3.70979e-07	0
2.10002	3.85318e-07	0
2.11002	3.68234e-07	0
2.12002	3.83019e-07	0
2.13002	3.65949e-07	0
2.14002	3.8136e-07	0
2.15002	3.64087e-07	0
2.16002	3.79718e-07	0
2.17002	3.62754e-07	0
2.18002	3.78348e-07	0
2.19002	3.61606e-07	0
2.20002	3.77197e-07	0
2.21002	3.61058e-07	0
2.22002	3.75895e-07	0
2.23002	3.59913e-07	0
2.24002	3.75462e-07	0
2.25002	3.59032e-07	0
2.26002	3.74943e-07	0
2.27002	3.58246e-07	0
2.28002	3.74132e-07	0
2.29002	3.57931e-07	0
2.30002	3.73716e-07	0
2.31002	3.57415e-07	0
2.32002	3.73284e-07	0
2.33002	3.5694e-07	0
2.34002	3.72812e-07	0
2.35002	3.56646e-07	0
2.36002	3.72402e-07	0
2.37002	3.56365e-07	0
2.38002	3.72004e-07	0
2.39002	3.56093e-07	0
2.40002	3.71875e-07	0
2.41002	3.55711e-07	0
2.42002	3.71375e-07	0
2.43002	3.55292e-07	0
2.44002	3.71243e-07	0
2.45002	3.55424e-07	0
2.46002	3.70906e-07	0
2.47002	3.55208e-07	0
2.48002	3.70752e-07	0
2.49002	3.54874e-07	0
2.50002	3.70592e-07	0
2.51002	3.54714e-07	0
2.52002	3.70317e-07	0
2.53002	3.54622e-07	0
2.54002	3.70493e-07	0
2.55002	3.53993e-07	0
2.56002	3.70275e-07	0
2.57002	3.54142e-07	0
2.58002	3.70269e-07	0
2.59002	3.53841e-07	0
2.60002	3.69862e-07	0
2.61002	3.54285e-07	0
2.62002	3.6955e-07	0
2.63002	3.53895e-07	0
2.64002	3.69775e-07	0
2.65002	3.53586e-07	0
2.66002	3.6962e-07	0
2.67002	3.53676e-07	0
2.68002	3.69511e-07	0
2.69002	3.53751e-07	0
2.70002	3.69564e-07	0
2.71002	3.53316e-07	0
2.72002	3.69073e-07	0
2.73002	3.53434e-07	0
2.74002	3.69404e-07	0
2.75002	3.53268e-07	0
2.76002	3.69536e-07	0
2.77002	3.53361e-07	0
2.78002	3.68809e-07	0
2.79002	3.53322e-07	0
2.80002	3.69239e-07	0
2.81002	3.5321e-07	0
2.82002	3.69227e-07	0
2.83002	3.52833e-07	0
2.84002	3.69112e-07	0
2.85002	3.53033e-07	0
2.86002	3.68823e-07	0
2.87002	3.53083e-07	0
2.88002	3.68919e-07	0
2.89002	3.53089e-07	0
2.90002	3.68818e-07	0
2.91002	3.52948e-07	0
2.92002	3.6882e-07	0
2.93002	3.52954e-07	0
2.94002	3.6884e-07	0
2.95002	3.53033e-07	0
2.96002	3.68551e-07	0
2.97002	3.52797e-07	0
2.98002	3.6875e-07	0
3	3.52853e-07	0
3.00002	3.68728e-07	0
3.00002	0	10
3.00002	0	10
3.00002	0	10
3.00002	0	10
3.00002	0	10
3.00002	0	10
3.00002	0	10
3.00002	0	10
3.00002	0	10
3.00003	0	10
3.00003	0	10
3.00003	0	10
3.00003	0	10
3.00003	0	10
3.00003	0	10
3.00003	0	10
3.00003	0	10
3.00003	0	10
3.00023	5.6512e-07	0
3.02003	4.11246e-07	0
3.03003	4.03981e-07	0
3.04003	3.97583e-07	0
3.05003	3.94913e-07	0
3.06003	3.90691e-07	0
3.07003	3.89554e-07	0
3.08003	3.86641e-07	0
3.09003	3.857e-07	0
3.10003	3.8332e-07	0
3.11003	3.83008e-07	0
3.12003	3.80976e-07	0
3.13003	3.80762e-07	0
3.14003	3.79215e-07	0
3.15003	3.79022e-07	0
3.16003	3.77795e-07	0
3.17003	3.77458e-07	0
3.18003	3.76304e-07	0
3.19003	3.7649e-07	0
3.20003	3.74977e-07	0
3.21003	3.75364e-07	0
3.22003	3.74233e-07	0
3.23003	3.74558e-07	0
3.24003	3.73374e-07	0
3.25003	3.73842e-07	0
3.26003	3.7263e-07	0
3.27003	3.73143e-07	0
3.28003	3.7197e-07	0
3.29003	3.7254e-07	0
3.30003	3.71583e-07	0
3.31003	3.71906e-07	0
3.32003	3.71178e-07	0
3.33003	3.71397e-07	0
3.34003	3.70564e-07	0
3.35003	3.70974e-07	0
3.36003	3.70446e-07	0
3.37003	3.70625e-07	0
3.38003	3.70165e-07	0
3.39003	3.70364e-07	0
3.40003	3.69865e-07	0
3.41003	3.69848e-07	0
3.42003	3.69553e-07	0
3.43003	3.6964e-07	0
3.44003	3.69354e-07	0
3.45003	3.69424e-07	0
3.46003	3.69042e-07	0
3.47003	3.69008e-07	0
3.48003	3.68778e-07	0
3.49003	3.68891e-07	0
3.50003	3.6875e-07	0
3.51003	3.68739e-07	0
3.52003	3.68453e-07	0
3.53003	3.68565e-07	0
3.54003	3.68281e-07	0
3.55003	3.68422e-07	0
3.56003	3.68312e-07	0
3.57003	3.68295e-07	0
3.58003	3.68093e-07	0
3.59003	3.68262e-07	0
3.60003	3.68065e-07	0
3.61003	3.6786e-07	0
3.62003	3.68071e-07	0
3.63003	3.6779e-07	0
3.64003	3.67838e-07	0
3.65003	3.67574e-07	0
3.66003	3.67925e-07	0
3.67003	3.67507e-07	0
3.68003	3.67773e-07	0
3.69003	3.67248e-07	0
3.70003	3.67686e-07	0
3.71003	3.67361e-07	0
3.72003	3.67546e-07	0
3.73003	3.67349e-07	0
3.74003	3.67459e-07	0
3.75003	3.67136e-07	0
3.76003	3.67507e-07	0
3.77003	3.67013e-07	0
3.78003	3.67535e-07	0
3.79003	3.66911e-07	0
3.80003	3.67375e-07	0
3.81003	3.66827e-07	0
3.82003	3.674e-07	0
3.83003	3.66681e-07	0
3.84003	3.67462e-07	0
3.85003	3.66636e-07	0
3.86003	3.67335e-07	0
3.87003	3.66561e-07	0
3.88003	3.67411e-07	0
3.89003	3.66634e-07	0
3.90003	3.67302e-07	0
3.91003	3.66476e-07	0
3.92003	3.67184e-07	0
3.93003	3.6646e-07	0
3.94003	3.6726e-07	0
3.95003	3.66378e-07	0
3.96003	3.67296e-07	0
3.97003	3.6628e-07	0
3.98003	3.67175e-07	0
3.99003	3.66193e-07	0
4.00003	3.67282e-07	0
4.00003	0	10
4.00003	0	10
4.00003	0	10
4.00003	0	10
4.00003	0	10
4.00003	0	10
4.00003	0	10
4.00003	0	10
4.00003	0	10
4.00004	0	10
4.00004	0	10
4.00004	0	10
4.00004	0	10
4.00004	0	10
4.00004	0	10
4.00004	0	10
4.00004	0	10
4.00004	0	10
4.01004	5.62894e-07	0
4.02004	4.2591e-07	0
4.03004	4.01572e-07	0
4.04004	4.12282e-07	0
4.05004	3.92791e-07	0
4.06004	4.05112e-07	0
4.07004	3.87261e-07	0
4.08004	4.00853e-07	0
4.09004	3.8387e-07	0
4.10004	3.9742e-07	0
4.11004	3.80933e-07	0
4.12004	3.95155e-07	0
4.13004	3.78794e-07	0
4.14004	3.93316e-07	0
4.15004	3.77326e-07	0
4.16004	3.91702e-07	0
4.17004	3.75375e-07	0
4.18004	3.90391e-07	0
4.19004	3.74533e-07	0
4.20004	3.89285e-07	0
4.21004	3.7311e-07	0
4.22004	3.88255e-07	0
4.23004	3.72823e-07	0
4.24004	3.8725e-07	0
4.25004	3.71698e-07	0
4.26004	3.86736e-07	0
4.27004	3.70999e-07	0
4.28004	3.8609e-07	0
4.29004	3.70665e-07	0
4.30004	3.85492e-07	0
4.31004	3.69744e-07	0
4.32004	3.85068e-07	0
4.33004	3.69525e-07	0
4.34004	3.84619e-07	0
4.35004	3.69511e-07	0
4.36004	3.84322e-07	0
4.37004	3.68759e-07	0
4.38004	3.83729e-07	0
4.39004	3.68318e-07	0
4.40004	3.8355e-07	0
4.41004	3.68158e-07	0
4.42004	3.8355e-07	0
4.43004	3.67602e-07	0
4.44004	3.83075e-07	0
4.45004	3.67855e-07	0
4.46004	3.8259e-07	0
4.47004	3.67445e-07	0
4.48004	3.82862e-07	0
4.49004	3.66926e-07	0
4.50004	3.82404e-07	0
4.51004	3.67181e-07	0
4.52004	3.82191e-07	0
4.53004	3.66718e-07	0
4.54004	3.81997e-07	0
4.55004	3.66659e-07	0
4.56004	3.82104e-07	0
4.57004	3.66378e-07	0
4.58004	3.81537e-07	0
4.59004	3.66409e-07	0
4.60004	3.81647e-07	0
4.61004	3.66238e-07	0
4.62004	3.8168e-07	0
4.63004	3.66036e-07	0
4.64004	3.81385e-07	0
4.65004	3.66095e-07	0
4.66004	3.81312e-07	0
4.67004	3.66227e-07	0
4.68004	3.80931e-07	0
4.69004	3.65862e-07	0
4.70004	3.81077e-07	0
4.71004	3.65985e-07	0
4.72004	3.80959e-07	0
4.73004	3.65544e-07	0
4.74004	3.81326e-07	0
4.75004	3.65536e-07	0
4.76004	3.81051e-07	0
4.77004	3.65295e-07	0
4.78004	3.80692e-07	0
4.79004	3.65435e-07	0
4.80004	3.80782e-07	0
4.81004	3.65766e-07	0
4.82004	3.80445e-07	0
4.83004	3.65418e-07	0
4.84004	3.80689e-07	0
4.85004	3.65292e-07	0
4.86004	3.80703e-07	0
4.87004	3.65497e-07	0
4.88004	3.80364e-07	0
4.89004	3.65314e-07	0
4.90004	3.80574e-07	0
4.91004	3.65247e-07	0
4.92004	3.80473e-07	0
4.93004	3.65452e-07	0
4.94004	3.80451e-07	0
4.95004	3.6509e-07	0
4.96004	3.80563e-07	0
4.97004	3.6514e-07	0
4.98004	3.80642e-07	0
4.99004	3.64986e-07	0

## Sheet: fig3c
pulse width (s)	ΔG per pulse (S)	standard deviation
0.1	1.50259e-07	1.69146e-08
0.01	2.89108e-08	4.59623e-09
0.001	1.32005e-08	1.18028e-09
0.0001	4.90756e-09	6.84406e-10
1e-05	2.13446e-09	1.84287e-10

[truncated: 19 more sheets: fig3d, fig3e, fig3f, fig3h, fig3i, fig4b, fig4c, fig4d, fig4f, fig4g, fig4h, fig5d, fig5e, fig5f, fig5g, fig5h, fig5i, fig5j, fig5k]
